# Supplementary material for: Investigation of an ALDH1A1-Specific Inhibitor, FSI-TN42, as a Treatment for Obesity in Female Mice
Source: Nutrients. 2026 Jun 27;18(13):2100. doi: 10.3390/nu18132100 (PMC13362916; doi:10.3390/nu18132100)
Supplement: Supplementary file 1 [file nutrients-18-02100-s001.zip]

Archive with 5 entries (5 files):
- Supplementary figures.pptx
- Supplementary Table S1. Differentially expressed genes_Control vs HFD.xlsx
- Supplementary Table S2. Differentially expressed genes control vs N42.xlsx
- Supplementary Table S3. Differentially expressed genes HFD vs N42.xlsx
- Supplementary Table S4. Top 30 variable genes.xlsx
