# Supplementary material for: Investigation of an ALDH1A1-Specific Inhibitor, FSI-TN42, as a Treatment for Obesity in Female Mice
Source: Nutrients. 2026 Jun 27;18(13):2100. doi: 10.3390/nu18132100 (PMC13362916; doi:10.3390/nu18132100)
Supplement: Supplementary file 1 [file nutrients-18-02100-s001.zip › Supplementary Table S1. Differentially expressed genes_Control vs HFD.xlsx]

## Sheet: Sheet 1 - selected_genes_dge
Control vs. HFD
EnsemblID	gene_name	logFC	logCPM	PValue	FDR	F	gene_biotype	GroupA_AvgCPM	GroupB_AvgCPM	GroupA_stdv	GroupB_stdv	log10FDR
ENSMUSG00000020532	Acaca	-4.21885	8.59535	4.98712e-19	8.39282e-15	1496.35	protein_coding	997.279	53.5601	69.789	9.07551	14.0761
ENSMUSG00000020917	Acly	-4.53767	9.01462	4.54335e-18	3.823e-14	1172.04	protein_coding	1357.88	58.4535	297.456	9.37011	13.4176
ENSMUSG00000021957	Tkt	-3.06082	9.69427	1.32772e-17	7.44806e-14	1040.68	protein_coding	1924.1	230.578	215.15	28.9066	13.128
ENSMUSG00000021748	Pdhb	-1.995	8.21005	2.75232e-16	1.15797e-12	742.657	protein_coding	574.391	144.083	24.4749	15.5315	11.9363
ENSMUSG00000028976	Slc2a5	-8.06914	3.72792	4.16887e-16	1.40316e-12	719.195	protein_coding	36.8863	0.120142	11.9063	0.106484	11.8529
ENSMUSG00000022707	Gbe1	-1.73652	6.09511	6.03951e-16	1.57093e-12	680.192	protein_coding	124.644	37.3938	6.89722	3.6891	11.8038
ENSMUSG00000041220	Elovl6	-5.79273	9.47481	6.53425e-16	1.57093e-12	677.452	protein_coding	1951.12	35.1931	694.041	9.59301	11.8038
ENSMUSG00000042010	Acacb	-4.16126	6.78481	3.05477e-15	6.42609e-12	573.248	protein_coding	283.071	15.7882	53.3168	4.98582	11.1921
ENSMUSG00000021069	Pygl	-2.1935	6.95938	4.05197e-15	7.57674e-12	549.35	protein_coding	251.387	54.9426	21.6865	8.32051	11.1205
ENSMUSG00000034981	Parm1	-3.42571	6.10995	5.20207e-15	8.75457e-12	536.471	protein_coding	166.84	15.5267	21.8662	3.78486	11.0578
ENSMUSG00000031299	Pdha1	-1.60914	8.02607	8.15231e-15	1.24723e-11	507.721	protein_coding	461.047	151.113	46.8784	11.674	10.9041
ENSMUSG00000026827	Gpd2	-2.66595	7.27006	1.04486e-14	1.46533e-11	493.691	protein_coding	338.958	53.4266	26.7504	11.6778	10.8341
ENSMUSG00000050737	Ptges	-1.63838	5.81849	1.18054e-14	1.52825e-11	486.927	protein_coding	100.333	32.2181	6.75017	3.83908	10.8158
ENSMUSG00000022415	Syngr1	-2.73423	4.14666	1.3637e-14	1.63926e-11	479.052	protein_coding	39.0033	5.85846	4.2783	1.23044	10.7854
ENSMUSG00000005373	Mlxipl	-1.89186	5.68596	2.16696e-14	2.43118e-11	454.586	protein_coding	97.3275	26.2097	12.5408	3.29474	10.6142
ENSMUSG00000061313	Ddhd2	-1.26461	6.4424	2.39721e-14	2.52141e-11	449.413	protein_coding	139.482	58.048	9.33731	4.26983	10.5984
ENSMUSG00000025153	Fasn	-4.18224	11.6451	8.21606e-14	8.13342e-11	390.7	protein_coding	8241.53	453.972	743.765	166.914	10.0897
ENSMUSG00000032294	Pkm	-1.56056	7.82751	2.44201e-13	2.28315e-10	344.963	protein_coding	396.611	134.462	57.1381	12.3699	9.64147
ENSMUSG00000021094	Dhrs7	-1.30541	7.34628	4.5792e-13	3.91498e-10	320.937	protein_coding	264.435	106.971	24.3347	10.1162	9.40727
ENSMUSG00000029482	Aacs	-2.39322	6.96854	4.65266e-13	3.91498e-10	320.35	protein_coding	262.743	49.991	46.3862	10.3792	9.40727
ENSMUSG00000111942	Gm5182	-4.49466	0.766442	7.28588e-13	5.83876e-10	304.219	processed_pseudogene	4.00063	0.167976	1.04042	0.093076	9.23368
ENSMUSG00000039126	Prune2	-2.6857	4.13081	1.95719e-12	1.49716e-09	271.435	protein_coding	38.2749	5.93853	11.6173	1.32771	8.82473
ENSMUSG00000067235	H2-Q10	-3.52213	6.17079	2.18081e-12	1.54017e-09	278.166	protein_coding	175.711	15.2918	34.7152	4.93309	8.81243
ENSMUSG00000027605	Acss2	-3.70378	8.09449	2.34188e-12	1.54017e-09	271.094	protein_coding	678.556	52.0603	158.569	22.8227	8.81243
ENSMUSG00000063428	Ddo	-2.42113	3.00854	2.3621e-12	1.54017e-09	265.48	protein_coding	16.671	3.09212	2.31201	0.801296	8.81243
ENSMUSG00000084038	Gm11295	-5.5863	0.786478	2.37948e-12	1.54017e-09	265.254	processed_pseudogene	4.24266	0.0768661	1.63235	0.0589317	8.81243
ENSMUSG00000024892	Pcx	-2.1275	8.65436	3.29031e-12	2.05084e-09	255.433	protein_coding	803.898	183.958	75.1672	43.4657	8.68807
ENSMUSG00000033004	Mycbp2	1.50539	8.12763	4.25057e-12	2.55475e-09	247.916	protein_coding	127.591	362.284	9.38702	47.5038	8.59265
ENSMUSG00000004748	Mtfp1	-1.83707	2.89971	6.213e-12	3.43957e-09	237.151	protein_coding	13.664	3.81237	1.08809	0.736601	8.4635
ENSMUSG00000023861	Mpc1	-1.71596	8.31453	6.33589e-12	3.43957e-09	236.608	protein_coding	578.671	176.119	110.729	23.0375	8.4635
ENSMUSG00000086216	Gm13610	-3.51203	1.27949	8.16195e-12	4.29242e-09	229.685	lncRNA	5.53801	0.473351	1.33376	0.197339	8.3673
ENSMUSG00000046794	Ppp1r3b	-3.98413	4.67708	9.86831e-12	5.03254e-09	235.32	protein_coding	64.5848	4.05485	29.551	1.45706	8.29821
ENSMUSG00000036427	Gpi1	-1.0727	7.02673	1.08379e-11	5.36445e-09	222.157	protein_coding	197.115	93.7192	26.909	5.87175	8.27047
ENSMUSG00000113637	Gm7049	-3.03505	2.52743	1.13449e-11	5.45494e-09	220.966	processed_pseudogene	12.9735	1.57033	3.16048	0.555301	8.26321
ENSMUSG00000001420	Tmem79	-2.98246	3.05657	1.32772e-11	6.18712e-09	216.91	protein_coding	18.7677	2.36223	5.37319	0.786775	8.20851
ENSMUSG00000038807	Rap1gap2	1.90476	4.20846	1.36029e-11	6.18712e-09	216.291	protein_coding	6.57724	24.6234	0.854049	4.34429	8.20851
ENSMUSG00000032492	Pth1r	-2.04635	4.51915	1.45331e-11	6.32029e-09	214.611	protein_coding	44.6959	10.8	6.82849	2.49405	8.19926
ENSMUSG00000100774	Gm7329	-2.92575	4.31504	1.48998e-11	6.32029e-09	217.635	processed_pseudogene	45.0952	5.9127	12.3502	2.10967	8.19926
ENSMUSG00000024526	Cidea	-4.45491	4.96406	1.50224e-11	6.32029e-09	229.628	protein_coding	81.333	3.69036	30.3168	1.57738	8.19926
ENSMUSG00000035686	Thrsp	-3.51472	9.74064	1.59785e-11	6.55858e-09	214.638	protein_coding	2088.52	182.732	380.873	81.7842	8.18319
ENSMUSG00000027327	Adissp	-2.00157	6.59707	1.66862e-11	6.68602e-09	211.14	protein_coding	187.845	46.8916	26.5835	11.4639	8.17483
ENSMUSG00000033416	Gucd1	-1.56014	5.08957	1.8649e-11	7.21941e-09	208.384	protein_coding	59.1879	20.0842	6.88908	3.88985	8.1415
ENSMUSG00000105837	Gm35986	-6.7858	1.05753	1.88754e-11	7.21941e-09	208.087	lncRNA	5.32149	0.0360573	2.95478	0.0650138	8.1415
ENSMUSG00000006784	Odad4	-3.80945	1.96867	2.14409e-11	8.0184e-09	204.973	protein_coding	9.3984	0.660751	3.14802	0.304259	8.09591
ENSMUSG00000022265	Ank	-1.29328	5.84499	2.2527e-11	8.24147e-09	203.777	protein_coding	92.9049	37.8807	6.26219	5.80564	8.084
ENSMUSG00000032418	Me1	-3.03658	9.58154	2.6044e-11	9.32542e-09	200.908	protein_coding	1774.06	216.182	425.633	84.755	8.03033
ENSMUSG00000016194	Hsd11b1	-2.55351	6.26371	2.87609e-11	1.00837e-08	201.345	protein_coding	165.64	28.1863	61.7494	6.24494	7.99638
ENSMUSG00000056899	Immp2l	-1.29186	3.82314	4.17798e-11	1.43492e-08	189.363	protein_coding	22.6602	9.23659	3.99979	0.855834	7.84317
ENSMUSG00000025488	Cox8b	-2.29206	7.04384	4.27911e-11	1.44026e-08	189.706	protein_coding	271.727	55.4772	75.2048	12.2459	7.84156
ENSMUSG00000010914	Pdhx	-1.12682	4.75582	5.49301e-11	1.81259e-08	183.281	protein_coding	41.3415	18.9173	3.75902	2.32218	7.7417
ENSMUSG00000032064	Dixdc1	-1.98071	2.96833	7.48287e-11	2.42171e-08	176.626	protein_coding	14.8204	3.74828	3.25087	0.826503	7.61588
ENSMUSG00000042616	Oscp1	-1.97392	3.67135	7.85408e-11	2.49115e-08	175.604	protein_coding	24.301	6.16833	3.23561	1.48394	7.6036
ENSMUSG00000083863	Gm13341	-1.14677	8.92772	7.99347e-11	2.49115e-08	175.234	unprocessed_pseudogene	754.556	340.766	104.059	32.3582	7.6036
ENSMUSG00000101939	Gm28438	-1.26149	9.96907	9.1076e-11	2.74728e-08	172.511	transcribed_unprocessed_pseudogene	1608.97	671.101	245.19	75.0498	7.5611
ENSMUSG00000138098	ENSMUSG00000138098	-1.26118	9.96998	9.14182e-11	2.74728e-08	172.434	lncRNA	1609.84	671.606	245.176	75.1444	7.5611
ENSMUSG00000033610	Pank1	-1.78392	3.78056	9.50357e-11	2.80589e-08	171.632	protein_coding	25.103	7.28969	4.97573	1.51406	7.55193
ENSMUSG00000022477	Aco2	-1.27086	9.05725	1.06968e-10	3.08315e-08	169.208	protein_coding	857.471	355.329	148.469	33.4125	7.51101
ENSMUSG00000022474	Pmm1	-1.13441	5.21266	1.08091e-10	3.08315e-08	168.996	protein_coding	56.9889	25.9444	6.29965	3.28522	7.51101
ENSMUSG00000143088	ENSMUSG00000143088	-3.13008	1.2536	1.28698e-10	3.60977e-08	165.481	lncRNA	5.23963	0.590023	1.45922	0.274802	7.44252
ENSMUSG00000033762	Recql4	-4.08601	1.80548	1.34546e-10	3.69745e-08	164.597	protein_coding	8.52562	0.487991	4.45407	0.216022	7.4321
ENSMUSG00000040907	Atp1a3	-3.8825	3.79338	1.36218e-10	3.69745e-08	170.638	protein_coding	34.506	2.31774	22.2829	0.729634	7.4321
ENSMUSG00000064360	mt-Nd3	-1.2607	10.971	1.39209e-10	3.71864e-08	163.922	protein_coding	3221.76	1344.55	491.826	150.838	7.42962
ENSMUSG00000008035	Mid1ip1	-1.98691	6.62282	1.76446e-10	4.63969e-08	159.725	protein_coding	190.585	48.0747	65.8414	6.89739	7.33351
ENSMUSG00000044378	Slc15a5	-4.77344	0.587523	1.8168e-10	4.70383e-08	158.73	protein_coding	3.49355	0.116936	1.91536	0.0926119	7.32755
ENSMUSG00000086665	Gm13067	2.49383	1.81479	1.9721e-10	5.02856e-08	157.162	lncRNA	0.808811	4.64548	0.238179	0.970627	7.29856
ENSMUSG00000059146	Ntrk3	-2.28881	3.95063	2.24695e-10	5.64387e-08	155.109	protein_coding	31.5864	6.46016	9.12665	1.79775	7.24842
ENSMUSG00000020277	Pfkl	-1.12832	5.93292	2.30519e-10	5.705e-08	154.215	protein_coding	93.8765	42.9294	9.24045	6.36677	7.24374
ENSMUSG00000031958	Ldhd	-1.28884	4.08855	2.37923e-10	5.80291e-08	153.624	protein_coding	27.2695	11.1482	4.29256	1.60393	7.23635
ENSMUSG00000064357	mt-Atp6	-1.27129	12.1901	2.76267e-10	6.58664e-08	150.859	protein_coding	7524.58	3117.34	1128.58	375.107	7.18134
ENSMUSG00000100862	Atp6-ps	-1.27089	12.1948	2.77884e-10	6.58664e-08	150.752	unprocessed_pseudogene	7548.23	3128	1131.52	376.427	7.18134
ENSMUSG00000094910	D430019H16Rik	3.1022	4.00988	2.91167e-10	6.7524e-08	151.599	protein_coding	2.6877	23.0759	1.40395	4.36172	7.17054
ENSMUSG00000052629	Gm9885	-2.89985	0.900831	2.92902e-10	6.7524e-08	149.789	lncRNA	3.87597	0.503709	0.890532	0.226162	7.17054
ENSMUSG00000021474	Sfxn1	-1.27139	7.40413	2.9983e-10	6.81869e-08	149.364	protein_coding	272.501	112.87	33.3725	17.563	7.1663
ENSMUSG00000064358	mt-Co3	-1.2433	12.7577	3.64396e-10	8.07089e-08	145.854	protein_coding	11057.8	4670.89	1365.68	612.382	7.09308
ENSMUSG00000101111	Gm28437	-1.24327	12.7577	3.64482e-10	8.07089e-08	145.849	unprocessed_pseudogene	11058.1	4671.07	1365.75	612.398	7.09308
ENSMUSG00000130204	ENSMUSG00000130204	-1.04556	6.86793	3.72791e-10	8.14765e-08	145.448	lncRNA	175.02	84.7694	12.8011	11.5176	7.08897
ENSMUSG00000037686	Aspg	-4.62787	1.97038	3.83022e-10	8.26394e-08	145.894	protein_coding	9.89243	0.379118	7.82047	0.196953	7.08281
ENSMUSG00000059040	Eno1b	-1.03912	6.90418	4.41964e-10	9.18248e-08	142.453	protein_coding	179.103	87.1351	13.5263	11.8188	7.03704
ENSMUSG00000064354	mt-Co2	-1.16532	12.6102	5.13202e-10	1.02929e-07	139.868	protein_coding	9747.21	4345.93	1472.59	418.691	6.98746
ENSMUSG00000102070	Gm28661	-1.16528	12.6105	5.1376e-10	1.02929e-07	139.85	unprocessed_pseudogene	9749.16	4346.9	1472.88	418.826	6.98746
ENSMUSG00000083563	Gm13340	-1.08667	9.76126	5.33049e-10	1.0431e-07	139.219	unprocessed_pseudogene	1319.43	621.226	196.727	66.0194	6.98167
ENSMUSG00000064342	mt-Ti	-1.7721	4.92379	5.5096e-10	1.06576e-07	139.007	Mt_tRNA	55.6932	16.2849	9.76891	4.19319	6.97234
ENSMUSG00000037071	Scd1	-1.49825	14.6123	6.52538e-10	1.23388e-07	135.802	protein_coding	43033.8	15233.2	7644.79	2470.52	6.90873
ENSMUSG00000030208	Emp1	2.4182	7.52271	7.60642e-10	1.40669e-07	134.078	protein_coding	48.211	257.528	16.5028	45.6072	6.8518
ENSMUSG00000000168	Dlat	-1.41539	6.92929	7.75415e-10	1.41842e-07	132.946	protein_coding	204.377	76.6054	16.5713	17.1629	6.8482
ENSMUSG00000057766	Ankrd29	2.09823	3.5611	8.00932e-10	1.44934e-07	132.416	protein_coding	3.71133	15.8568	1.09325	3.26183	6.83883
ENSMUSG00000002550	Uck1	-1.10795	6.15794	8.11693e-10	1.45319e-07	132.198	protein_coding	109.083	50.5936	20.2884	5.17554	6.83768
ENSMUSG00000018566	Slc2a4	-1.13203	7.56454	9.14756e-10	1.62047e-07	130.26	protein_coding	291.771	133.114	26.2987	20.037	6.79036
ENSMUSG00000028150	Rorc	-2.33744	2.79739	9.33604e-10	1.63663e-07	129.932	protein_coding	14.1403	2.7767	2.54654	0.982933	6.78605
ENSMUSG00000048142	Nat8l	-2.01966	6.62069	1.17417e-09	2.03713e-07	128.036	protein_coding	191.729	47.2434	16.9558	15.8424	6.69098
ENSMUSG00000058799	Nap1l1	1.07415	8.65753	1.28916e-09	2.13638e-07	124.837	protein_coding	235.285	495.39	24.0822	60.1677	6.67032
ENSMUSG00000018574	Acadvl	-1.03552	6.75706	1.29485e-09	2.13638e-07	124.769	protein_coding	161.533	78.7749	25.0126	8.71247	6.67032
ENSMUSG00000038949	Cnst	-1.02532	4.31213	1.37262e-09	2.2427e-07	123.867	protein_coding	29.334	14.4116	3.97445	1.76555	6.64923
ENSMUSG00000064356	mt-Atp8	-1.2634	5.4857	1.44761e-09	2.29829e-07	123.05	protein_coding	71.72	29.8592	9.05003	5.72229	6.6386
ENSMUSG00000033400	Agl	-1.21073	5.00358	1.68982e-09	2.56198e-07	120.701	protein_coding	50.4422	21.7846	13.0619	2.17763	6.59142
ENSMUSG00000020538	Srebf1	-1.38804	7.93781	1.71931e-09	2.58342e-07	120.44	protein_coding	408.25	155.977	100.377	23.0576	6.5878
ENSMUSG00000049422	Chchd10	-2.97478	7.86505	1.87999e-09	2.7753e-07	123.018	protein_coding	535.346	68.0745	160.388	31.7571	6.55669
ENSMUSG00000032092	Mpzl2	-1.91677	3.67572	2.25567e-09	3.27248e-07	116.42	protein_coding	24.0509	6.36439	3.42162	2.05467	6.48512
ENSMUSG00000003528	Slc25a1	-2.4086	8.46377	2.35593e-09	3.38871e-07	117.313	protein_coding	743.284	139.962	141.746	63.1156	6.46997
ENSMUSG00000024065	Ehd3	1.53539	4.86986	2.39935e-09	3.40187e-07	115.521	protein_coding	12.9938	37.7506	3.2074	6.61085	6.46828
ENSMUSG00000005057	Sh2b2	-1.62302	4.45011	2.40551e-09	3.40187e-07	115.483	protein_coding	38.5205	12.492	10.2383	2.64269	6.46828
ENSMUSG00000024165	Jpt2	1.96663	4.68145	2.43972e-09	3.4215e-07	115.546	protein_coding	8.82345	34.4751	1.39474	8.58933	6.46578
ENSMUSG00000025732	Mcrip2	-1.14841	5.09673	2.79935e-09	3.85071e-07	113.304	protein_coding	52.8246	23.7983	10.058	3.26401	6.41446
ENSMUSG00000064351	mt-Co1	-1.08131	12.6623	2.90888e-09	3.94786e-07	112.759	protein_coding	9839.99	4650.33	1545.65	506.788	6.40364
ENSMUSG00000029446	Psph	-1.15945	5.41029	3.06794e-09	4.09764e-07	112.005	protein_coding	65.888	29.492	13.7313	3.84517	6.38747
ENSMUSG00000029093	Sorcs2	-3.32371	3.41082	3.40495e-09	4.47671e-07	113.744	protein_coding	25.0596	2.51901	9.57718	1.65116	6.34904
ENSMUSG00000101249	Gm29216	-1.08579	12.2792	3.73874e-09	4.76822e-07	109.245	unprocessed_pseudogene	7556.1	3559.91	1191.59	422.474	6.32164
ENSMUSG00000057666	Gapdh	-1.26526	6.96597	3.83151e-09	4.84816e-07	108.907	protein_coding	200.667	83.4671	53.1332	10.4754	6.31442
ENSMUSG00000082884	Gm13339	-1.06294	7.35564	4.02063e-09	5.01209e-07	108.245	transcribed_unprocessed_pseudogene	246.915	118.164	32.2855	18.4306	6.29998
ENSMUSG00000143474	ENSMUSG00000143474	-1.06166	7.3501	4.29159e-09	5.28895e-07	107.355	lncRNA	245.866	117.766	32.4038	18.4066	6.27663
ENSMUSG00000025466	Fuom	-1.01393	4.32357	4.47942e-09	5.44532e-07	106.773	protein_coding	29.4714	14.5804	2.89108	2.16373	6.26398
ENSMUSG00000031799	Tpm4	1.05199	7.78427	4.85142e-09	5.71243e-07	105.698	protein_coding	129.957	269.451	13.0567	37.2366	6.24318
ENSMUSG00000020788	Atp2a3	1.60234	5.14961	4.86724e-09	5.71243e-07	105.786	protein_coding	15.2011	46.2321	4.87957	7.30954	6.24318
ENSMUSG00000064370	mt-Cytb	-1.14831	12.9837	4.88793e-09	5.71243e-07	105.597	protein_coding	12560.8	5666.8	2178.15	728.449	6.24318
ENSMUSG00000074213	Gm10642	-2.60307	1.71827	5.14917e-09	5.93529e-07	104.901	lncRNA	6.78993	1.11313	2.61245	0.486288	6.22656
ENSMUSG00000027952	Pmvk	-1.64024	5.45212	5.25246e-09	6.00535e-07	105.321	protein_coding	77.8146	24.9522	10.7201	7.30886	6.22146
ENSMUSG00000087331	1810021B22Rik	-1.41728	2.62559	5.30443e-09	6.00535e-07	104.506	lncRNA	10.1017	3.76875	2.3831	0.6199	6.22146
ENSMUSG00000078965	Gm12033	-1.26935	3.97431	5.317e-09	6.00535e-07	104.474	processed_pseudogene	25.0089	10.3616	6.69522	1.37004	6.22146
ENSMUSG00000052125	F730043M19Rik	1.61442	2.83128	5.41899e-09	6.07974e-07	104.222	lncRNA	2.9449	9.05349	0.803959	1.24305	6.21611
ENSMUSG00000019763	Rmnd1	-1.18424	3.9443	5.46525e-09	6.09104e-07	104.109	protein_coding	23.8432	10.5001	6.21371	1.14914	6.21531
ENSMUSG00000087405	Gm14232	-1.8356	0.47661	5.64888e-09	6.25428e-07	103.672	lncRNA	2.26572	0.62496	0.378383	0.168048	6.20382
ENSMUSG00000096617	Gm5559	-1.26609	3.97377	5.82212e-09	6.40395e-07	103.274	processed_pseudogene	24.9748	10.3711	6.68497	1.38684	6.19355
ENSMUSG00000083773	Gm13394	-1.26763	3.95422	5.89912e-09	6.44652e-07	103.101	transcribed_processed_pseudogene	24.6461	10.2233	6.56693	1.38188	6.19067
ENSMUSG00000023832	Acat2	-1.9261	6.35598	6.02676e-09	6.54351e-07	104.528	protein_coding	156.263	41.0984	49.8728	11.2098	6.18419
ENSMUSG00000006517	Mvd	-1.75173	3.22569	6.32869e-09	6.7838e-07	102.182	protein_coding	16.8364	4.99658	5.29016	1.23005	6.16853
ENSMUSG00000054640	Slc8a1	1.99518	3.92714	6.50868e-09	6.85338e-07	101.989	protein_coding	5.09721	20.3759	0.533851	5.78243	6.16409
ENSMUSG00000006494	Pdk1	-1.92626	5.11029	6.51578e-09	6.85338e-07	103.484	protein_coding	65.6847	17.3255	8.76544	7.50126	6.16409
ENSMUSG00000044986	Tst	-1.62674	4.54948	6.62512e-09	6.9251e-07	101.806	protein_coding	41.329	13.3901	4.62944	3.72453	6.15957
ENSMUSG00000103763	Gm37860	-1.19674	2.31418	7.22133e-09	7.405e-07	100.474	TEC	7.54193	3.28421	1.24701	0.45192	6.13047
ENSMUSG00000028716	Pdzk1ip1	-3.18987	3.24124	7.26024e-09	7.405e-07	102.802	protein_coding	21.9559	2.38934	11.8922	1.00408	6.13047
ENSMUSG00000026764	Kif5c	-2.15837	2.50357	7.93425e-09	7.94794e-07	99.27	protein_coding	11.0817	2.47726	2.53884	0.991827	6.09975
ENSMUSG00000087638	Gm11773	-3.28416	0.232106	8.06097e-09	8.0271e-07	99.0687	lncRNA	2.38229	0.235917	0.548397	0.143462	6.09544
ENSMUSG00000112327	Gm36827	3.79041	3.55387	8.17717e-09	8.09492e-07	101.463	lncRNA	1.21234	17.1168	0.788933	6.24927	6.09179
ENSMUSG00000039533	Mmd2	-5.74145	1.74299	8.65846e-09	8.52124e-07	100.478	protein_coding	8.91838	0.158784	7.87964	0.143944	6.0695
ENSMUSG00000079654	Prrt4	-1.9882	1.56417	8.8398e-09	8.64913e-07	97.9035	protein_coding	5.41697	1.35455	1.41943	0.390158	6.06303
ENSMUSG00000119948	1700087I21Rik	1.26861	4.39449	9.63693e-09	9.32069e-07	96.8234	lncRNA	10.876	26.2271	1.98867	4.45835	6.03055
ENSMUSG00000019883	Echdc1	-1.43881	6.63253	1.07883e-08	1.02575e-06	95.6266	protein_coding	167.444	61.7378	27.2124	15.5025	5.98896
ENSMUSG00000120180	Gm56852	-2.07617	1.84211	1.14983e-08	1.06909e-06	94.6456	lncRNA	6.75741	1.58706	2.68031	0.421282	5.97099
ENSMUSG00000107179	Gm43069	5.5543	1.95988	1.17139e-08	1.08315e-06	94.9726	lncRNA	0.1036	5.58424	0.11315	2.87974	5.96531
ENSMUSG00000021760	Gpx8	-1.13911	5.72794	1.18904e-08	1.09347e-06	94.2367	protein_coding	81.7227	37.0649	16.1886	5.77935	5.96119
ENSMUSG00000068855	H2ac20	1.42326	2.79772	1.20329e-08	1.10055e-06	94.0919	protein_coding	3.21502	8.63642	0.347554	1.76981	5.95839
ENSMUSG00000001493	Meox1	1.50169	4.20375	1.23755e-08	1.11972e-06	93.7512	protein_coding	8.31407	23.5802	1.99934	4.32871	5.95089
ENSMUSG00000044080	S100a1	-1.18839	7.07282	1.24917e-08	1.12418e-06	93.638	protein_coding	211.142	92.6203	36.3424	16.7369	5.94916
ENSMUSG00000080727	C920021L13Rik	-1.2615	2.52806	1.32896e-08	1.18963e-06	92.8911	lncRNA	8.97962	3.73662	1.98876	0.490629	5.92459
ENSMUSG00000110613	Lncbate1	-2.15373	3.10893	1.4608e-08	1.28711e-06	91.9481	lncRNA	16.9923	3.81753	1.99074	1.68119	5.89039
ENSMUSG00000022180	Slc7a8	1.78546	5.14147	1.52034e-08	1.3326e-06	91.8405	protein_coding	13.5797	46.7744	3.32509	10.0594	5.8753
ENSMUSG00000041577	Prelp	2.64709	8.87424	1.57822e-08	1.37616e-06	91.902	protein_coding	106.467	666.763	37.258	176.109	5.86133
ENSMUSG00000111658	B930092H01Rik	3.36775	3.0301	1.60842e-08	1.39526e-06	91.6702	lncRNA	1.12426	11.642	0.615845	4.09399	5.85534
ENSMUSG00000020627	Klhl29	1.44709	1.36448	1.70946e-08	1.47531e-06	89.9055	protein_coding	1.11015	3.04186	0.196033	0.453187	5.83112
ENSMUSG00000067736	Gm10222	-1.36197	7.92529	1.73934e-08	1.49344e-06	89.703	unprocessed_pseudogene	401.761	156.279	95.2902	34.7575	5.82581
ENSMUSG00000053214	Gm9899	-1.90878	0.493586	1.75057e-08	1.49545e-06	89.6279	lncRNA	2.33758	0.607675	0.729175	0.176864	5.82523
ENSMUSG00000065947	mt-Nd4l	-1.36219	7.94126	1.76723e-08	1.50205e-06	89.5175	protein_coding	406.262	158.006	96.3317	35.2284	5.82331
ENSMUSG00000041229	Phf8	1.02313	5.84755	1.77621e-08	1.5021e-06	89.4585	protein_coding	34.3918	69.8866	2.30351	11.4093	5.8233
ENSMUSG00000031880	Rrad	1.43955	4.83598	2.00969e-08	1.67431e-06	88.0298	protein_coding	13.4213	36.468	3.80369	6.24183	5.77616
ENSMUSG00000064340	mt-Tl1	-1.03196	4.63444	2.11182e-08	1.72984e-06	87.4617	Mt_tRNA	36.8407	18.0161	5.53563	2.98496	5.76199
ENSMUSG00000064363	mt-Nd4	-1.11514	13.1382	2.11746e-08	1.72984e-06	87.4312	protein_coding	13834.8	6386.73	2636.43	908.441	5.76199
ENSMUSG00000100131	Gm28439	-1.41205	10.3402	2.25704e-08	1.81842e-06	86.7044	unprocessed_pseudogene	2174.44	817.08	523.324	190.752	5.74031
ENSMUSG00000104951	Gm43413	-1.26863	3.13858	2.26934e-08	1.8186e-06	86.6428	TEC	13.8752	5.75308	2.43236	1.2377	5.74026
ENSMUSG00000029335	Bmp3	2.39549	6.40295	2.48573e-08	1.97322e-06	87.834	protein_coding	22.4645	118.147	8.25941	29.8232	5.70482
ENSMUSG00000018822	Sfrp5	5.17507	8.43983	2.53212e-08	2.00061e-06	91.527	protein_coding	14.6815	528.236	7.9593	264.145	5.69884
ENSMUSG00000091996	Smim35	-2.60829	0.545397	2.77585e-08	2.17278e-06	84.3833	protein_coding	2.7993	0.451424	0.551907	0.267402	5.66298
ENSMUSG00000034780	B3galt1	-1.86882	2.66389	2.9886e-08	2.31775e-06	83.5675	protein_coding	11.6076	3.16239	2.91339	1.0248	5.63493
ENSMUSG00000027223	Mapk8ip1	-1.40228	3.46141	3.17223e-08	2.43769e-06	82.9136	protein_coding	18.123	6.84043	5.1305	1.3567	5.61302
ENSMUSG00000018340	Anxa6	1.25235	8.09245	3.20768e-08	2.45373e-06	82.7921	protein_coding	143.979	342.941	26.9831	60.138	5.61017
ENSMUSG00000039254	Pomt1	-1.02254	3.70934	3.35801e-08	2.5571e-06	82.2933	protein_coding	19.2428	9.45124	3.85081	1.27803	5.59225
ENSMUSG00000061086	Myl4	2.46803	4.83836	3.47107e-08	2.63129e-06	84.0058	protein_coding	7.21068	39.9046	1.37158	15.6817	5.57983
ENSMUSG00000026568	Mpc2	-1.16483	8.39387	3.56239e-08	2.68252e-06	81.6536	protein_coding	524.042	233.707	63.7751	47.3849	5.57146
ENSMUSG00000034854	Mfsd12	-1.23933	3.84299	3.57054e-08	2.68252e-06	81.6289	protein_coding	22.6158	9.56255	3.47047	2.10507	5.57146
ENSMUSG00000037573	Tob1	-1.01306	6.38234	3.69196e-08	2.76142e-06	81.2687	protein_coding	123.585	61.217	21.0656	9.49085	5.55887
ENSMUSG00000110156	Gm42067	-1.60271	1.44666	3.9937e-08	2.9608e-06	80.4277	lncRNA	4.51286	1.4748	0.557661	0.459532	5.52859
ENSMUSG00000064345	mt-Nd2	-1.02972	11.6451	4.08371e-08	3.00485e-06	80.1904	protein_coding	4780.9	2341.69	607.002	395.33	5.52218
ENSMUSG00000007480	Mc5r	-2.47441	1.24261	4.14954e-08	3.0362e-06	80.0205	protein_coding	4.65152	0.834022	1.78916	0.383021	5.51767
ENSMUSG00000042672	Dcst1	1.76186	2.44697	4.21682e-08	3.07207e-06	79.8499	protein_coding	2.04986	6.95797	0.611175	1.42759	5.51257
ENSMUSG00000022747	St3gal6	-1.13734	5.54808	4.50083e-08	3.23694e-06	79.1617	protein_coding	72.0357	32.7498	9.42163	6.98087	5.48986
ENSMUSG00000062480	Acat3	-1.49195	0.81165	4.59257e-08	3.28886e-06	78.9497	protein_coding	2.70166	0.949565	0.710316	0.146508	5.48295
ENSMUSG00000005950	P2rx5	-2.71139	1.86682	5.11196e-08	3.61467e-06	77.8456	protein_coding	7.73727	1.17368	1.36684	0.829022	5.44193
ENSMUSG00000021763	Cspg4b	-1.46505	3.22273	5.2055e-08	3.66541e-06	77.6435	protein_coding	15.6176	5.63803	2.68895	1.55653	5.43588
ENSMUSG00000035226	Rims4	-1.75799	3.418	5.25214e-08	3.68285e-06	77.6961	protein_coding	19.3432	5.70069	2.50771	2.30161	5.43382
ENSMUSG00000003378	Grik5	-1.13522	2.4237	5.54466e-08	3.83996e-06	76.9922	protein_coding	8.01746	3.63805	1.21598	0.641262	5.41567
ENSMUSG00000022490	Ppp1r1a	-1.03377	7.36147	6.94396e-08	4.61897e-06	74.7062	protein_coding	245.575	119.918	37.7606	22.7622	5.33546
ENSMUSG00000022096	Hr	1.2998	5.21541	7.06226e-08	4.67917e-06	74.5501	protein_coding	18.9984	46.704	3.43224	9.7793	5.32983
ENSMUSG00000028024	Enpep	-1.31771	5.86739	7.25007e-08	4.76607e-06	74.59	protein_coding	95.0218	38.0913	24.3642	8.23246	5.32184
ENSMUSG00000001467	Cyp51	-1.35873	4.54881	8.03734e-08	5.24265e-06	73.3832	protein_coding	38.3743	14.9578	8.54558	4.03949	5.28045
ENSMUSG00000037060	Cavin3	1.95951	8.74301	8.2556e-08	5.32313e-06	73.2935	protein_coding	149.237	580.385	56.0292	115.644	5.27383
ENSMUSG00000045838	Ccdc9b	1.98779	3.67184	8.55478e-08	5.47408e-06	72.9009	protein_coding	4.28839	16.9915	1.29249	4.79438	5.26169
ENSMUSG00000066154	Mup3	-1.96729	2.1635	8.59163e-08	5.47684e-06	72.5946	protein_coding	8.36529	2.11832	3.8162	0.568778	5.26147
ENSMUSG00000127760	ENSMUSG00000127760	3.65415	1.56277	8.85752e-08	5.62502e-06	72.2963	lncRNA	0.303903	4.04942	0.25503	1.3215	5.24988
ENSMUSG00000048731	Ggnbp1	-1.00224	3.27771	9.22528e-08	5.83655e-06	71.8998	protein_coding	14.0834	7.01402	1.76838	1.22251	5.23384
ENSMUSG00000056486	Chn1	-1.32164	4.61874	9.52425e-08	6.00313e-06	71.7179	protein_coding	39.8639	15.9347	10.4378	3.48849	5.22162
ENSMUSG00000058258	Idi1	-1.12178	4.12631	9.81052e-08	6.14994e-06	71.3035	protein_coding	26.5689	12.2127	6.33566	2.06875	5.21113
ENSMUSG00000030108	Slc6a13	2.71568	4.45181	9.83025e-08	6.14994e-06	73.5955	protein_coding	4.71628	30.8747	1.89173	10.9407	5.21113
ENSMUSG00000030110	Ret	2.71958	4.31419	1.02606e-07	6.39538e-06	72.9473	protein_coding	4.26577	28.0493	1.79786	10.4343	5.19413
ENSMUSG00000117664	Gm36860	1.98469	4.6998	1.0317e-07	6.40681e-06	71.7761	lncRNA	8.83116	34.9864	3.81362	7.83458	5.19336
ENSMUSG00000026107	Nabp1	-1.88409	6.54162	1.06667e-07	6.59963e-06	72.1335	protein_coding	176.033	47.6806	31.7867	19.1645	5.18048
ENSMUSG00000028961	Pgd	-1.16603	8.36544	1.07501e-07	6.60268e-06	70.4243	protein_coding	513.999	229.038	72.2363	52.5361	5.18028
ENSMUSG00000034853	Acot11	-2.78541	1.76001	1.09377e-07	6.66922e-06	70.383	protein_coding	7.22553	1.04314	3.9817	0.357124	5.17592
ENSMUSG00000085151	1110018N20Rik	-1.37989	2.4034	1.11561e-07	6.75226e-06	70.0704	lncRNA	8.50864	3.26014	2.40402	0.632926	5.17055
ENSMUSG00000086432	B430119L08Rik	2.16398	2.59821	1.11935e-07	6.75226e-06	70.0385	lncRNA	1.78696	8.04412	0.592822	2.80848	5.17055
ENSMUSG00000021411	Pxdc1	1.0999	5.62144	1.11942e-07	6.75226e-06	70.0379	protein_coding	28.1577	60.3779	3.89373	12.1733	5.17055
ENSMUSG00000099349	1700047G03Rik	4.58496	5.11772	1.13611e-07	6.77117e-06	75.5713	lncRNA	2.16212	52.0818	0.96333	28.9067	5.16934
ENSMUSG00000120128	Gm56604	-4.37359	2.06085	1.13865e-07	6.77117e-06	71.5731	lncRNA	10.4536	0.480102	5.25187	0.734158	5.16934
ENSMUSG00000044667	Plppr4	3.08816	3.04746	1.16077e-07	6.83879e-06	70.579	protein_coding	1.36132	11.6636	0.358324	5.63343	5.16502
ENSMUSG00000044505	Lingo4	-2.66099	1.717	1.16133e-07	6.83879e-06	69.7005	protein_coding	6.83921	1.0877	1.32612	0.77587	5.16502
ENSMUSG00000050860	Phospho1	-1.73074	2.68371	1.18595e-07	6.95412e-06	69.4899	protein_coding	11.4295	3.42739	3.31725	1.08762	5.15776
ENSMUSG00000002885	Adgre5	1.04972	6.69918	1.19303e-07	6.97135e-06	69.4336	protein_coding	61.2578	126.83	14.8354	16.3801	5.15668
ENSMUSG00000110884	Gm47416	4.32919	1.20296	1.21576e-07	7.03606e-06	69.267	lncRNA	0.145892	3.10455	0.11355	1.71187	5.15267
ENSMUSG00000046961	Gpr156	2.43878	1.46632	1.21665e-07	7.03606e-06	69.2484	protein_coding	0.656405	3.5646	0.321004	0.963944	5.15267
ENSMUSG00000021365	Nedd9	1.71143	5.77392	1.26075e-07	7.24137e-06	69.8278	protein_coding	22.0336	72.1932	5.51996	21.7999	5.14018
ENSMUSG00000121259	Gm57466	-2.06829	1.05368	1.30159e-07	7.40017e-06	68.6139	lncRNA	3.71812	0.883406	1.60343	0.306296	5.13076
ENSMUSG00000054434	Tmem120b	-1.09747	5.97381	1.36817e-07	7.72646e-06	68.1479	protein_coding	95.6501	44.6688	8.95543	10.5127	5.11202
ENSMUSG00000037086	Prr32	2.4576	5.44833	1.41061e-07	7.88678e-06	70.4217	protein_coding	11.1198	61.0348	5.97216	12.4713	5.1031
ENSMUSG00000066441	Rdh11	-1.25388	4.12413	1.42581e-07	7.94534e-06	67.7643	protein_coding	27.6422	11.5903	9.6944	1.60623	5.09989
ENSMUSG00000037348	Paqr7	1.31039	4.15608	1.47009e-07	8.0587e-06	67.4811	protein_coding	9.00177	22.2944	1.82364	5.04945	5.09374
ENSMUSG00000032482	Cspg5	-2.13459	0.907338	1.48977e-07	8.11372e-06	67.3583	protein_coding	3.39133	0.761525	0.897128	0.377073	5.09078
ENSMUSG00000066800	Rnasel	1.20159	5.20992	1.52525e-07	8.17939e-06	67.1413	protein_coding	19.9688	45.9564	3.73465	9.52507	5.08728
ENSMUSG00000141960	ENSMUSG00000141960	-2.71836	0.662153	1.6188e-07	8.62111e-06	66.5952	lncRNA	3.09215	0.455721	1.70272	0.266048	5.06444
ENSMUSG00000142922	ENSMUSG00000142922	2.05474	1.30932	1.73379e-07	9.1181e-06	65.9699	lncRNA	0.737496	3.08748	0.305422	0.85229	5.0401
ENSMUSG00000067279	Ppp1r3c	-1.69151	4.13216	1.75384e-07	9.19484e-06	66.5018	protein_coding	31.3761	9.70627	14.4731	1.96172	5.03646
ENSMUSG00000091498	Mpc1-ps	-1.73952	1.77113	1.80028e-07	9.37984e-06	65.629	processed_pseudogene	5.94149	1.76177	1.49816	0.564728	5.0278
ENSMUSG00000050315	Synpo2	2.42032	6.78871	1.86551e-07	9.63027e-06	67.3675	protein_coding	28.8726	154.73	15.4564	50.1191	5.01636
ENSMUSG00000126710	ENSMUSG00000126710	-2.03589	1.36656	1.9373e-07	9.93792e-06	64.9685	lncRNA	4.73967	1.13575	1.94235	0.407896	5.0027
ENSMUSG00000009394	Syn2	-1.75046	3.97986	2.02391e-07	1.02689e-05	65.1963	protein_coding	28.6971	8.50994	10.6858	2.79455	4.98848
ENSMUSG00000022351	Sqle	-1.03024	4.77304	2.02584e-07	1.02689e-05	64.5687	protein_coding	40.5476	19.8494	9.34505	3.55333	4.98848
ENSMUSG00000007107	Atp1a4	5.29162	2.98124	2.07567e-07	1.04784e-05	66.7941	protein_coding	0.287794	11.6606	0.175825	8.24577	4.9797
ENSMUSG00000020427	Igfbp3	1.42654	6.07726	2.07963e-07	1.04784e-05	64.6557	protein_coding	32.1159	86.4597	9.22097	19.0335	4.9797
ENSMUSG00000039497	Dse	1.00148	5.85595	2.10398e-07	1.05695e-05	64.2316	protein_coding	35.0038	70.0653	5.39963	11.7077	4.97594
ENSMUSG00000000628	Hk2	-1.57717	7.29488	2.1478e-07	1.07219e-05	64.6572	protein_coding	275.267	92.2492	102.161	21.8521	4.96973
ENSMUSG00000064220	H2ac18	1.45499	5.76759	2.15342e-07	1.07219e-05	64.5565	protein_coding	25.5225	69.9073	5.75274	15.586	4.96973
ENSMUSG00000063954	H2ac19	1.45366	6.76447	2.25432e-07	1.11582e-05	63.8813	protein_coding	51.0641	139.803	11.5091	31.1885	4.9524
ENSMUSG00000030137	Tuba8	-2.19442	2.72239	2.28484e-07	1.12761e-05	63.7482	protein_coding	13.0028	2.83364	9.24314	0.754203	4.94784
ENSMUSG00000022468	Endou	1.95607	3.41466	2.34974e-07	1.15288e-05	63.3607	protein_coding	3.6659	14.1408	1.48819	3.95238	4.93822
ENSMUSG00000073209	Klf14	2.77895	2.86057	2.50953e-07	1.2277e-05	63.2265	protein_coding	1.45214	10.0592	0.644661	3.90639	4.91091
ENSMUSG00000060311	Mucl1	2.92386	1.25803	2.55832e-07	1.24794e-05	62.5124	protein_coding	0.424136	3.14132	0.353813	1.0619	4.90381
ENSMUSG00000031613	Hpgd	1.32526	4.17331	2.5957e-07	1.26252e-05	62.3863	protein_coding	9.03239	22.6051	2.38255	4.55752	4.89876
ENSMUSG00000032081	Apoc3	-2.9207	1.72874	2.63074e-07	1.27221e-05	62.522	protein_coding	7.19326	0.924293	1.93727	0.646089	4.89544
ENSMUSG00000121179	Gm56999	2.891	4.21588	2.72234e-07	1.30857e-05	64.1855	lncRNA	3.55215	26.3962	0.912368	13.0615	4.8832
ENSMUSG00000002265	Peg3	2.04647	7.4532	2.72927e-07	1.30857e-05	63.0744	protein_coding	57.8248	238.92	26.107	64.7395	4.8832
ENSMUSG00000024978	Gpam	-1.33964	7.63531	2.89483e-07	1.37231e-05	61.5449	protein_coding	326.403	128.967	78.4044	36.0405	4.86255
ENSMUSG00000115762	Gm34907	1.64904	2.05678	2.92092e-07	1.37699e-05	61.3677	lncRNA	1.65045	5.1954	0.685248	0.698014	4.86107
ENSMUSG00000017386	Traf4	-1.0827	3.77773	2.94159e-07	1.38128e-05	61.3073	protein_coding	20.5674	9.70538	2.78236	2.21393	4.85972
ENSMUSG00000064339	mt-Rnr2	-1.26951	15.3899	2.94658e-07	1.38128e-05	61.2927	Mt_rRNA	69103	28663.9	12714.7	6534.56	4.85972
ENSMUSG00000057880	Abat	2.58518	3.81552	2.96508e-07	1.38609e-05	62.545	protein_coding	3.25609	19.6024	1.13943	8.15342	4.85821
ENSMUSG00000043122	A530016L24Rik	-1.27955	6.69431	3.05372e-07	1.42357e-05	61.2182	protein_coding	166.9	68.7358	43.7081	16.0323	4.84662
ENSMUSG00000137193	ENSMUSG00000137193	-1.9999	1.46835	3.15725e-07	1.46777e-05	60.7035	lncRNA	5.05428	1.26281	1.78251	0.516374	4.83334
ENSMUSG00000051855	Mest	4.73808	8.94043	3.16758e-07	1.46852e-05	64.5625	protein_coding	27.848	743.685	14.1559	410.701	4.83312
ENSMUSG00000006800	Sulf2	1.12532	6.90437	3.18142e-07	1.47088e-05	60.6387	protein_coding	67.7931	147.808	15.833	23.5872	4.83242
ENSMUSG00000056367	Actr3b	1.05404	1.79057	3.23908e-07	1.49328e-05	60.4862	protein_coding	1.9079	3.97543	0.210244	0.669757	4.82586
ENSMUSG00000129638	ENSMUSG00000129638	-2.9594	0.0115092	3.2476e-07	1.49328e-05	60.464	lncRNA	1.89761	0.235636	0.398743	0.187098	4.82586
ENSMUSG00000026922	Agpat2	-1.76999	9.76177	3.51235e-07	1.59755e-05	60.0864	protein_coding	1599.49	468.96	409.449	193.202	4.79655
ENSMUSG00000045776	Lrtm1	-2.60928	2.20195	3.55972e-07	1.61473e-05	59.9745	protein_coding	9.68376	1.58882	3.51373	0.820561	4.7919
ENSMUSG00000044217	Aqp5	-1.97064	5.37889	3.67911e-07	1.65918e-05	61.5101	protein_coding	80.0839	20.4039	24.1481	7.99938	4.78011
ENSMUSG00000031144	Syp	1.86354	4.42583	3.68353e-07	1.65918e-05	60.1257	protein_coding	7.86668	28.5618	2.12322	9.15675	4.78011
ENSMUSG00000049313	Sorl1	-2.03962	6.8425	3.68728e-07	1.65918e-05	61.3191	protein_coding	224.464	54.6812	51.6708	32.6889	4.78011
ENSMUSG00000091383	H2af-ps2	1.44939	4.31391	3.72461e-07	1.6715e-05	59.406	processed_pseudogene	9.28127	25.3112	1.96316	5.86289	4.77689
ENSMUSG00000026728	Vim	1.05013	9.90534	4.05867e-07	1.78805e-05	58.5975	protein_coding	566.371	1172.77	116.421	192.67	4.74762
ENSMUSG00000002274	Metrn	1.38833	3.74213	4.08983e-07	1.79698e-05	58.5343	protein_coding	6.42549	16.8274	1.45998	4.60257	4.74546
ENSMUSG00000120798	Bmncr	1.60201	1.4341	4.10141e-07	1.79698e-05	58.5109	lncRNA	1.07698	3.25964	0.35926	0.734843	4.74546
ENSMUSG00000032357	Tinag	-1.95997	1.19211	4.12166e-07	1.79698e-05	58.4702	protein_coding	4.07141	1.03311	0.725543	0.480393	4.74546
ENSMUSG00000028402	Mpdz	1.41577	6.0537	4.15253e-07	1.80111e-05	58.8966	protein_coding	31.8643	84.9281	8.52384	17.1143	4.74446
ENSMUSG00000047822	Angptl8	-2.85441	4.5671	4.20871e-07	1.81611e-05	61.8553	protein_coding	53.2618	7.32814	22.7705	5.67342	4.74086
ENSMUSG00000021509	Slc25a48	-3.21246	0.749722	4.4511e-07	1.91091e-05	57.929	protein_coding	3.60437	0.377737	1.40493	0.284299	4.71876
ENSMUSG00000129738	ENSMUSG00000129738	3.77269	4.21077	4.55015e-07	1.94351e-05	60.923	lncRNA	1.97425	27.1474	1.16862	12.5337	4.71141
ENSMUSG00000033871	Ppargc1b	-1.14067	4.21488	4.56703e-07	1.94579e-05	57.6278	protein_coding	28.4448	12.9013	3.63953	3.33303	4.7109
ENSMUSG00000064337	mt-Rnr1	-1.14176	12.0348	4.66905e-07	1.97923e-05	57.4477	Mt_rRNA	6492.95	2942.65	1079.7	670.037	4.7035
ENSMUSG00000040136	Abcc8	-1.8796	0.408002	4.95867e-07	2.0896e-05	56.9591	protein_coding	2.15845	0.574379	0.546459	0.257673	4.67994
ENSMUSG00000054863	Tafa5	-1.42054	1.77181	4.96666e-07	2.0896e-05	56.9461	protein_coding	5.4467	2.02394	1.705	0.465333	4.67994
ENSMUSG00000070392	Gm20634	1.3201	6.01327	5.14028e-07	2.14655e-05	56.9289	lncRNA	32.7122	81.6209	7.27521	18.5873	4.66826
ENSMUSG00000030688	Stard10	-1.32255	3.92162	5.18146e-07	2.15425e-05	56.6923	protein_coding	24.479	9.79197	5.01373	2.53116	4.6667
ENSMUSG00000020315	Sptbn1	1.1346	9.53052	5.18433e-07	2.15425e-05	56.5999	protein_coding	416.867	915.22	75.4926	166.458	4.6667
ENSMUSG00000054871	Tmem158	-1.09583	5.06257	5.21956e-07	2.16355e-05	56.6332	protein_coding	50.692	23.7101	12.256	4.98364	4.66483
ENSMUSG00000025175	Fn3k	-2.92786	1.65234	5.24612e-07	2.16921e-05	56.765	protein_coding	6.81379	0.888078	1.40398	0.700867	4.6637
ENSMUSG00000019853	Hebp2	-1.1972	3.02322	5.47144e-07	2.24583e-05	56.1672	protein_coding	12.5426	5.4445	2.55924	1.26308	4.64862
ENSMUSG00000025610	Map3k7cl	2.13903	1.09585	5.83389e-07	2.37741e-05	55.6556	protein_coding	0.589873	2.62667	0.221751	0.830484	4.6239
ENSMUSG00000028654	Mycl	-1.88326	3.39516	5.93904e-07	2.40305e-05	55.9976	protein_coding	19.6014	5.32142	1.8312	2.52618	4.61924
ENSMUSG00000072235	Tuba1a	2.05559	9.01385	5.95443e-07	2.40305e-05	55.9945	protein_coding	169.849	705.901	62.6669	274.157	4.61924
ENSMUSG00000024048	Myl12a	1.02349	9.36059	6.53045e-07	2.60429e-05	54.7647	protein_coding	393.912	800.736	49.1301	154.291	4.58431
ENSMUSG00000026463	Atp2b4	1.13183	7.14024	6.72055e-07	2.65878e-05	54.5398	protein_coding	79.5432	174.281	20.4466	25.2522	4.57532
ENSMUSG00000041653	Pnpla3	-1.1783	5.78209	7.0145e-07	2.73974e-05	54.449	protein_coding	85.8765	37.9304	15.8835	10.4902	4.56229
ENSMUSG00000078640	Gm11627	2.28158	1.2125	7.08976e-07	2.74916e-05	54.1225	lncRNA	0.592079	2.91051	0.330493	0.861558	4.5608
ENSMUSG00000046908	Ltb4r1	1.58922	0.417652	7.44568e-07	2.85429e-05	53.7424	protein_coding	0.483347	1.48022	0.10405	0.365066	4.5445
ENSMUSG00000072980	Oip5	1.64085	0.268549	7.52322e-07	2.87746e-05	53.6623	protein_coding	0.413748	1.30456	0.0898921	0.321475	4.54099
ENSMUSG00000031375	Bgn	1.38556	7.60799	7.64514e-07	2.90429e-05	53.6185	protein_coding	95.3882	249.125	27.868	56.1113	4.53696
ENSMUSG00000001773	Folh1	2.67277	3.06627	7.74083e-07	2.93402e-05	54.0662	protein_coding	1.80026	11.5745	0.703098	4.54283	4.53254
ENSMUSG00000048445	Ccdc57	-1.91024	1.04968	7.86666e-07	2.97501e-05	53.3181	protein_coding	3.60729	0.953	0.732671	0.444324	4.52651
ENSMUSG00000109857	Gm53058	-1.47174	1.80832	7.98932e-07	3.01285e-05	53.1992	lncRNA	5.7109	2.04361	1.9932	0.4921	4.52102
ENSMUSG00000023267	Gabrr2	4.01344	2.30087	8.20304e-07	3.08145e-05	53.827	protein_coding	0.411914	7.00209	0.447498	5.00365	4.51124
ENSMUSG00000059201	Lep	2.91976	10.72	8.3142e-07	3.11625e-05	53.979	protein_coding	321.244	2431.06	164.917	1008.52	4.50637
ENSMUSG00000044646	Zbtb7c	1.37069	3.07329	9.06485e-07	3.33812e-05	52.236	protein_coding	4.0386	10.4468	0.670497	2.87645	4.4765
ENSMUSG00000038375	Trp53inp2	1.6675	7.58376	9.12818e-07	3.3468e-05	52.637	protein_coding	79.5685	252.714	9.14731	94.047	4.47537
ENSMUSG00000038319	Kcnh2	2.1103	3.19787	9.43348e-07	3.44373e-05	52.2495	protein_coding	2.84726	12.2695	0.950144	4.91107	4.46297
ENSMUSG00000089996	Tmsb15b2	1.07495	1.97444	9.48093e-07	3.44733e-05	51.897	protein_coding	2.16124	4.5587	0.325575	0.825524	4.46252
ENSMUSG00000041078	Grid1	4.31643	1.92668	9.48432e-07	3.44733e-05	52.4746	protein_coding	0.254342	5.36226	0.133873	3.91088	4.46252
ENSMUSG00000018126	Baiap2l2	-2.68379	0.493905	9.65534e-07	3.48902e-05	51.7598	protein_coding	2.71274	0.412088	0.554776	0.327017	4.4573
ENSMUSG00000055137	Sugct	-1.17697	3.35281	9.68193e-07	3.48902e-05	51.7391	protein_coding	15.7239	6.93172	3.14281	1.6547	4.4573
ENSMUSG00000016024	Lbp	2.54709	6.90409	9.70638e-07	3.49036e-05	53.9307	protein_coding	28.9491	168.93	12.3174	73.2064	4.45713
ENSMUSG00000052392	Acot4	-1.42791	2.80545	9.75169e-07	3.49917e-05	51.6851	protein_coding	11.4844	4.26039	3.25092	1.32192	4.45603
ENSMUSG00000039234	Sec24d	1.01369	5.12299	1.02009e-06	3.62175e-05	51.3476	protein_coding	20.8829	42.1216	4.23578	7.5308	4.44108
ENSMUSG00000079163	Gm15498	2.11011	1.84465	1.03823e-06	3.67174e-05	51.216	lncRNA	1.06805	4.61034	0.476673	1.33386	4.43513
ENSMUSG00000096449	Gm4076	-1.18786	4.16534	1.06402e-06	3.74611e-05	51.1075	processed_pseudogene	27.8972	12.2464	4.0271	3.45638	4.42642
ENSMUSG00000022206	Npr3	2.26978	8.50922	1.13943e-06	3.96189e-05	51.5328	protein_coding	104.862	505.532	45.2338	107.094	4.4021
ENSMUSG00000028266	Lmo4	1.1151	7.37683	1.19266e-06	4.12989e-05	50.1891	protein_coding	94.6212	204.898	21.2957	34.6114	4.38406
ENSMUSG00000030935	Acsm3	-2.19019	2.71257	1.20042e-06	4.13453e-05	50.5517	protein_coding	12.962	2.82334	3.31348	1.40985	4.38357
ENSMUSG00000019732	Calr3	-1.11404	2.36046	1.2055e-06	4.13453e-05	50.1105	protein_coding	7.62364	3.50629	1.89698	0.73102	4.38357
ENSMUSG00000073834	Mup11	-3.23745	2.5336	1.20628e-06	4.13453e-05	51.4158	protein_coding	13.3469	1.39746	9.80579	1.05128	4.38357
ENSMUSG00000032456	Nmnat3	-1.00361	3.55701	1.26316e-06	4.2772e-05	49.7684	protein_coding	17.1664	8.54503	2.81785	1.93034	4.36884
ENSMUSG00000045005	Fzd5	1.00048	3.34486	1.29742e-06	4.37562e-05	49.5733	protein_coding	6.03141	12.079	1.44577	1.78065	4.35896
ENSMUSG00000100627	A830008E24Rik	-1.97646	3.7205	1.31147e-06	4.41415e-05	50.4178	lncRNA	25.1649	6.39245	11.1322	2.82562	4.35515
ENSMUSG00000028558	Calr4	3.41555	1.34977	1.33202e-06	4.47437e-05	49.4524	protein_coding	0.32588	3.4185	0.274593	1.55162	4.34927
ENSMUSG00000041737	Tmem45b	1.28145	8.13155	1.34444e-06	4.48985e-05	49.3248	protein_coding	145.508	353.687	49.4032	63.1214	4.34777
ENSMUSG00000038059	Smim3	-1.41637	3.08478	1.34464e-06	4.48985e-05	49.3135	protein_coding	13.9275	5.22114	4.6323	1.33638	4.34777
ENSMUSG00000027635	Dsn1	1.08022	1.26559	1.34778e-06	4.49143e-05	49.2966	protein_coding	1.26415	2.69667	0.255095	0.403881	4.34762
ENSMUSG00000028121	Bcar3	2.01572	5.9824	1.35219e-06	4.49722e-05	50.7884	protein_coding	21.2375	85.763	4.23262	38.434	4.34706
ENSMUSG00000032348	Gsta4	-1.03961	4.69561	1.41155e-06	4.65784e-05	48.969	protein_coding	38.5471	18.7401	4.98264	4.40175	4.33182
ENSMUSG00000042254	Cilp	2.71571	3.34484	1.4311e-06	4.71311e-05	49.8168	protein_coding	2.13279	14.1717	1.2336	6.04613	4.32669
ENSMUSG00000027195	Hsd17b12	-1.08604	6.43438	1.44658e-06	4.7455e-05	48.8608	protein_coding	131.23	61.7913	15.9231	17.0287	4.32372
ENSMUSG00000078675	Mup16	-3.351	2.62582	1.46222e-06	4.78749e-05	50.1954	protein_coding	14.4514	1.39768	9.96435	1.27547	4.31989
ENSMUSG00000031432	Prps1	2.2265	7.564	1.48959e-06	4.85819e-05	49.837	protein_coding	55.9095	261.574	13.1561	126.908	4.31353
ENSMUSG00000024640	Psat1	1.3032	6.10925	1.49854e-06	4.87196e-05	48.9212	protein_coding	35.2836	87.0819	7.27868	22.6203	4.3123
ENSMUSG00000031936	Hephl1	-3.57485	3.30593	1.54911e-06	4.99426e-05	50.9508	protein_coding	23.9255	1.99081	7.94528	2.15528	4.30153
ENSMUSG00000039798	2600006K01Rik	2.48691	1.70275	1.57354e-06	5.05364e-05	48.1832	lncRNA	0.767631	4.255	0.454858	1.15301	4.2964
ENSMUSG00000020268	Lyrm7	-1.03138	1.99274	1.6033e-06	5.11992e-05	48.0497	protein_coding	5.67095	2.77127	0.687795	0.642213	4.29074
ENSMUSG00000079017	Ifi27l2a	1.53581	10.8641	1.6347e-06	5.21029e-05	47.9119	protein_coding	836.075	2424.19	316.875	574.662	4.28314
ENSMUSG00000026749	Nek6	1.30533	5.19948	1.64056e-06	5.2191e-05	48.267	protein_coding	18.73	46.2228	4.33852	11.9368	4.2824
ENSMUSG00000020676	Ccl11	2.02286	5.6693	1.65727e-06	5.26229e-05	49.3366	protein_coding	17.0146	68.9964	5.2707	26.9112	4.27882
ENSMUSG00000043639	Rbm20	-1.6856	1.7841	1.67381e-06	5.29484e-05	47.7443	protein_coding	5.90259	1.83578	2.67137	0.573793	4.27615
ENSMUSG00000050953	Gja1	-1.02462	5.74607	1.71705e-06	5.38166e-05	47.6444	protein_coding	79.7509	39.1548	11.3486	9.32861	4.26908
ENSMUSG00000041707	Tmem273	1.32173	2.07836	1.74746e-06	5.46616e-05	47.4401	protein_coding	2.01961	5.06633	0.341156	1.31968	4.26232
ENSMUSG00000063628	Gm7665	1.15142	4.75399	1.76149e-06	5.49984e-05	47.4497	processed_pseudogene	14.9584	33.1865	3.51791	7.16667	4.25965
ENSMUSG00000022894	Adamts5	1.48598	8.6469	1.76577e-06	5.503e-05	47.4544	protein_coding	185.003	518.21	58.1737	108.133	4.2594
ENSMUSG00000072596	Ear2	1.79972	4.81134	1.78668e-06	5.55391e-05	48.1734	protein_coding	10.6866	37.1794	2.55111	13.2857	4.2554
ENSMUSG00000026489	Coq8a	-1.73318	5.00533	1.7901e-06	5.55391e-05	48.5294	protein_coding	58.3366	17.5361	43.4576	2.31642	4.2554
ENSMUSG00000024777	Ppp2r5b	-1.13727	5.1154	1.79349e-06	5.55391e-05	47.452	protein_coding	53.3105	24.2168	12.3653	6.4052	4.2554
ENSMUSG00000086587	Gm11837	-1.24077	2.36847	1.80186e-06	5.56395e-05	47.2244	protein_coding	7.9721	3.36117	2.19303	0.827572	4.25462
ENSMUSG00000059363	Fxn	-1.04101	2.6147	1.81323e-06	5.56421e-05	47.1803	protein_coding	8.8968	4.31458	1.75044	0.972916	4.2546
ENSMUSG00000089768	Tmsb15b1	1.03297	3.0285	1.82803e-06	5.56421e-05	47.1232	protein_coding	4.72615	9.68508	0.814887	2.01546	4.2546
ENSMUSG00000127581	ENSMUSG00000127581	2.68587	4.01447	1.87208e-06	5.68688e-05	48.5241	lncRNA	3.52452	22.6728	1.48608	10.6027	4.24513
ENSMUSG00000018387	Shroom1	-1.76571	1.60472	1.88104e-06	5.7038e-05	46.9231	protein_coding	5.27858	1.54036	2.70532	0.555215	4.24384
ENSMUSG00000046245	Pilra	1.76542	1.7996	1.90742e-06	5.77337e-05	46.8258	protein_coding	1.26818	4.32569	0.538759	1.31706	4.23857
ENSMUSG00000115925	Gm33432	-2.16053	0.228282	1.92436e-06	5.81419e-05	46.7641	lncRNA	1.97894	0.435289	0.542535	0.327994	4.23551
ENSMUSG00000120413	Gm32652	1.51142	3.97803	1.93806e-06	5.83585e-05	46.9059	lncRNA	7.07203	20.1558	2.60903	5.37764	4.2339
ENSMUSG00000021198	Unc79	3.80269	1.66034	1.96944e-06	5.90798e-05	46.9669	protein_coding	0.295743	4.35891	0.121719	2.70835	4.22856
ENSMUSG00000143604	ENSMUSG00000143604	2.72195	0.747471	1.97924e-06	5.9268e-05	46.5684	lncRNA	0.314632	2.08768	0.144364	1.0098	4.22718
ENSMUSG00000022181	C6	2.0763	4.00926	2.02837e-06	6.04168e-05	47.2605	protein_coding	5.12409	21.7352	1.7297	9.32419	4.21884
ENSMUSG00000032350	Gclc	-1.01138	5.38994	2.1018e-06	6.20706e-05	46.2152	protein_coding	61.9236	30.7483	11.9284	7.56232	4.20711
ENSMUSG00000032640	Chsy1	-1.03752	4.29601	2.10234e-06	6.20706e-05	46.1503	protein_coding	29.0942	14.1862	9.02376	1.901	4.20711
ENSMUSG00000042256	Ptchd4	3.47752	1.21183	2.11161e-06	6.22352e-05	46.183	protein_coding	0.258499	3.07735	0.224187	1.61912	4.20596
ENSMUSG00000068854	H2bc21	-1.03697	2.6552	2.14362e-06	6.27187e-05	46.0162	protein_coding	9.15978	4.45861	1.49095	1.0014	4.2026
ENSMUSG00000074218	Cox7a1	-1.81039	5.2191	2.19883e-06	6.40209e-05	47.3295	protein_coding	69.007	19.6666	46.6821	3.62862	4.19368
ENSMUSG00000042401	Crtac1	3.35693	4.29381	2.25423e-06	6.52951e-05	48.0923	protein_coding	2.81048	28.3922	1.46376	16.5608	4.18512
ENSMUSG00000023064	Sncg	1.50047	11.4365	2.27025e-06	6.55336e-05	45.6219	protein_coding	1269.12	3590.68	500.963	632.032	4.18354
ENSMUSG00000031997	Trpc6	-1.74103	1.96333	2.29559e-06	6.59469e-05	45.546	protein_coding	6.81932	2.03711	2.87605	0.729669	4.18081
ENSMUSG00000138188	ENSMUSG00000138188	-1.02342	1.59254	2.32842e-06	6.66563e-05	45.4489	lncRNA	4.21043	2.06141	0.620319	0.455301	4.17616
ENSMUSG00000090610	Gm3571	-1.29871	2.8579	2.35012e-06	6.69386e-05	45.3856	transcribed_processed_pseudogene	11.4814	4.65363	3.62089	1.31142	4.17432
ENSMUSG00000032271	Nnmt	1.53654	7.38872	2.35179e-06	6.69386e-05	45.771	protein_coding	75.0564	217.691	29.1825	39.0376	4.17432
ENSMUSG00000045312	Lhfpl2	1.651	6.12314	2.35472e-06	6.69386e-05	46.2168	protein_coding	29.1513	91.4681	10.0783	23.8185	4.17432
ENSMUSG00000120645	Gm29688	-1.31077	2.21152	2.37202e-06	6.7211e-05	45.3224	lncRNA	7.27444	2.91588	1.55527	0.933052	4.17256
ENSMUSG00000031530	Dusp4	-1.18447	3.28083	2.37229e-06	6.7211e-05	45.3216	protein_coding	14.9632	6.58177	3.69481	1.64176	4.17256
ENSMUSG00000021091	Serpina3n	1.71304	7.33218	2.38466e-06	6.74479e-05	45.9613	protein_coding	65.0554	213.185	21.9395	65.0399	4.17103
ENSMUSG00000059743	Fdps	-1.19543	5.35024	2.42268e-06	6.84081e-05	45.5259	protein_coding	63.9184	27.8943	21.6247	6.90653	4.16489
ENSMUSG00000038217	Tlcd2	-1.20811	4.12253	2.47553e-06	6.95953e-05	45.1128	protein_coding	27.2308	11.7799	9.46577	2.63461	4.15742
ENSMUSG00000136038	ENSMUSG00000136038	3.23586	1.81987	2.47713e-06	6.95953e-05	45.2503	lncRNA	0.501093	4.80643	0.380133	2.24538	4.15742
ENSMUSG00000020325	Fstl3	1.47718	3.93724	2.58968e-06	7.23658e-05	44.9041	protein_coding	7.00048	19.4969	2.10554	5.1844	4.14047
ENSMUSG00000110652	Gm33023	1.92575	0.277971	2.59294e-06	7.23658e-05	44.7185	lncRNA	0.348569	1.35953	0.176297	0.340074	4.14047
ENSMUSG00000035385	Ccl2	2.5111	3.63516	2.60423e-06	7.25607e-05	45.7749	protein_coding	3.02177	17.1791	1.25034	8.38964	4.1393
ENSMUSG00000001119	Col6a1	1.44567	8.15283	2.62418e-06	7.28774e-05	44.8139	protein_coding	134.449	366.153	38.412	90.8699	4.13741
ENSMUSG00000016918	Sulf1	1.05293	4.58559	2.65851e-06	7.35856e-05	44.5502	protein_coding	14.0518	29.1071	3.53704	6.20868	4.13321
ENSMUSG00000035373	Ccl7	2.25668	4.38702	2.74682e-06	7.59052e-05	45.6119	protein_coding	5.97967	28.6899	2.7593	11.6068	4.11973
ENSMUSG00000020142	Slc1a4	1.3205	3.07934	2.77449e-06	7.64571e-05	44.2635	protein_coding	4.17228	10.4314	0.992556	2.49256	4.11658
ENSMUSG00000041482	Piezo2	-1.60798	3.87642	2.78005e-06	7.64571e-05	44.7558	protein_coding	25.6841	8.44284	11.3069	2.71622	4.11658
ENSMUSG00000031383	Dusp9	2.02778	2.36134	2.86219e-06	7.85771e-05	44.0554	protein_coding	1.63869	6.68987	0.448957	2.94902	4.1047
ENSMUSG00000015968	Cacna1d	1.39359	2.05234	2.9027e-06	7.93011e-05	43.9617	protein_coding	1.90791	5.03548	0.592868	1.21252	4.10072
ENSMUSG00000099061	Gm28050	2.03751	1.66798	3.03681e-06	8.25629e-05	43.6614	lncRNA	0.97213	4.01824	0.310102	1.53652	4.08322
ENSMUSG00000072941	Sod3	1.55568	9.12698	3.05625e-06	8.28239e-05	43.7606	protein_coding	247.852	728.516	69.0441	215.386	4.08184
ENSMUSG00000131508	ENSMUSG00000131508	2.40798	0.675966	3.07692e-06	8.32499e-05	43.5744	lncRNA	0.351026	1.9318	0.133766	0.826916	4.07962
ENSMUSG00000041794	Myrip	1.75556	1.52033	3.14779e-06	8.47587e-05	43.4238	protein_coding	1.03832	3.52626	0.403079	1.06631	4.07182
ENSMUSG00000025780	Itih5	1.06553	8.58166	3.15353e-06	8.47776e-05	43.4118	protein_coding	224.301	469.405	48.0796	90.692	4.07172
ENSMUSG00000052698	Tln2	1.27723	6.43323	3.22376e-06	8.64448e-05	43.5887	protein_coding	44.8717	108.73	12.9587	23.5405	4.06326
ENSMUSG00000017167	Cntnap1	-1.17708	2.11798	3.25131e-06	8.69832e-05	43.2104	protein_coding	6.51453	2.88	0.827311	0.791849	4.06056
ENSMUSG00000017978	Cadps2	-1.15543	2.7935	3.26818e-06	8.69832e-05	43.1764	protein_coding	10.4988	4.70558	2.32963	1.25744	4.06056
ENSMUSG00000021186	Fbln5	1.33788	5.98791	3.27176e-06	8.69832e-05	43.5985	protein_coding	31.835	80.3586	8.89883	19.663	4.06056
ENSMUSG00000060477	Irak2	1.22737	5.32905	3.35853e-06	8.9009e-05	43.3161	protein_coding	21.4246	50.0851	5.08021	11.58	4.05057
ENSMUSG00000043017	Ptgir	1.05631	2.70464	3.37034e-06	8.90547e-05	42.9742	protein_coding	3.70422	7.71498	0.884543	1.59909	4.05034
ENSMUSG00000029167	Ppargc1a	-1.2774	3.52425	3.38691e-06	8.93389e-05	42.9981	protein_coding	18.3024	7.53803	4.92852	2.3288	4.04896
ENSMUSG00000004110	Cacna1e	2.57611	2.83537	3.52568e-06	9.27089e-05	43.1433	protein_coding	1.60277	9.81644	1.52359	2.94447	4.03288
ENSMUSG00000028132	Tlcd4	-1.73038	5.5129	3.55119e-06	9.3234e-05	44.0584	protein_coding	82.9852	25.0404	25.1237	10.7411	4.03043
ENSMUSG00000100084	2310068J16Rik	-1.63428	0.816128	3.69867e-06	9.63544e-05	42.3678	lncRNA	2.80645	0.893817	0.722115	0.365175	4.01613
ENSMUSG00000056904	Gm5620	1.22627	3.85119	3.75485e-06	9.73507e-05	42.2844	processed_pseudogene	7.62217	17.8004	2.01857	4.56444	4.01166
ENSMUSG00000028553	Angptl3	1.88868	1.45333	3.76665e-06	9.73717e-05	42.2497	protein_coding	0.90575	3.3879	0.324453	1.31624	4.01157
ENSMUSG00000143263	Gm31064	1.99086	1.30417	3.79467e-06	9.79457e-05	42.2018	lncRNA	0.763621	3.05838	0.435062	1.03479	4.00901
ENSMUSG00000064371	mt-Tt	-1.03285	2.72604	3.80676e-06	9.81071e-05	42.1812	Mt_tRNA	9.63917	4.69439	2.2161	1.06531	4.0083
ENSMUSG00000025792	Slc25a10	-1.10751	6.97866	3.86245e-06	9.93901e-05	42.2207	protein_coding	192.812	89.4624	12.279	30.2855	4.00266
ENSMUSG00000027955	Gask1b	1.7705	6.34043	3.87342e-06	9.95013e-05	43.0515	protein_coding	31.5487	107.643	6.54123	38.3016	4.00217
ENSMUSG00000078238	Gm12854	1.08347	5.45152	3.96921e-06	0.000101178	42.044	transcribed_processed_pseudogene	25.2685	53.4884	5.69325	11.6764	3.99491
ENSMUSG00000090785	Gm17116	2.56551	0.886982	3.9872e-06	0.00010136	41.8823	lncRNA	0.391924	2.30572	0.229583	0.987402	3.99413
ENSMUSG00000005268	Prlr	-1.79	8.68044	4.01083e-06	0.000101807	42.5271	protein_coding	759.37	219.609	248.922	93.1497	3.99222
ENSMUSG00000121130	Gm57150	1.002	7.81073	4.14231e-06	0.000104339	41.6372	lncRNA	136.057	272.429	27.1336	53.7104	3.98155
ENSMUSG00000027712	Anxa5	1.0754	9.04704	4.15375e-06	0.000104339	41.6195	protein_coding	308.056	649.113	68.1882	130.142	3.98155
ENSMUSG00000029126	Nsg1	1.54932	3.19505	4.19218e-06	0.000104986	41.6137	protein_coding	3.97092	11.6223	0.864533	3.78907	3.97887
ENSMUSG00000037759	Ptger2	1.02891	1.90549	4.2412e-06	0.000105741	41.4862	protein_coding	2.1049	4.30208	0.308884	0.921614	3.97576
ENSMUSG00000047222	Rnase2a	5.95459	3.23594	4.28315e-06	0.000106375	43.8315	protein_coding	0.216846	14.0574	0.0982666	11.176	3.97316
ENSMUSG00000057715	A830018L16Rik	-1.62288	1.54652	4.2856e-06	0.000106375	41.4196	protein_coding	4.884	1.57165	2.23985	0.503851	3.97316
ENSMUSG00000036356	Csgalnact1	1.36344	3.02387	4.35708e-06	0.000107831	41.3141	protein_coding	3.91111	10.0855	0.9715	2.89297	3.96725
ENSMUSG00000058625	Gm17383	1.19915	5.24618	4.51061e-06	0.000111304	41.3897	processed_pseudogene	20.5466	47.1048	5.39977	12.5489	3.95349
ENSMUSG00000038633	Degs1	1.02228	7.18251	4.56914e-06	0.000112583	41.012	protein_coding	87.0145	176.688	13.984	43.5971	3.94853
ENSMUSG00000027907	S100a11	1.03382	9.59691	4.61777e-06	0.000113456	40.9449	protein_coding	461.448	944.725	96.0139	189.818	3.94517
ENSMUSG00000030695	Aldoa	-1.15101	9.19981	4.64761e-06	0.000114015	40.9041	protein_coding	912.401	410.847	355.936	89.6716	3.94304
ENSMUSG00000114515	Gm57854	-1.15091	9.19985	4.65871e-06	0.000114121	40.889	protein_coding	912.396	410.876	355.896	89.7077	3.94263
ENSMUSG00000045287	Rtn4rl1	1.10995	5.038	4.86122e-06	0.000118051	40.7462	protein_coding	18.6735	40.2462	5.26472	7.36637	3.92793
ENSMUSG00000023885	Thbs2	1.80177	6.74704	5.04555e-06	0.000122351	41.3047	protein_coding	41.1097	143.204	10.4881	60.1164	3.91239
ENSMUSG00000045333	Zfp423	1.34006	5.21102	5.0698e-06	0.000122643	40.7582	protein_coding	18.5066	46.8035	5.43416	12.3482	3.91136
ENSMUSG00000049521	Cdc42ep1	1.35413	7.03115	5.18716e-06	0.000124885	40.5091	protein_coding	65.0773	166.27	19.6424	35.7923	3.90349
ENSMUSG00000086368	Gm13830	-1.10696	0.867075	5.28276e-06	0.000127005	40.0991	lncRNA	2.49822	1.15664	0.617723	0.253317	3.89618
ENSMUSG00000037224	Zfyve28	1.87678	2.90983	5.41413e-06	0.000129057	40.0669	protein_coding	2.66895	9.79672	1.1777	2.92329	3.88922
ENSMUSG00000018593	Sparc	1.49209	11.8483	5.42575e-06	0.000129151	39.9326	protein_coding	1696.6	4772.4	590.62	1234.72	3.8889
ENSMUSG00000072601	Ear1	1.81597	1.63672	5.52883e-06	0.000131038	39.8157	protein_coding	1.08461	3.852	0.294944	1.41271	3.8826
ENSMUSG00000025092	Hspa12a	1.12865	5.47521	5.63441e-06	0.000132803	39.9424	protein_coding	25.0757	54.7324	7.70788	10.0894	3.87679
ENSMUSG00000033377	Palmd	1.18741	7.29038	5.71988e-06	0.000134441	39.7194	protein_coding	85.6069	194.876	22.7025	39.6947	3.87147
ENSMUSG00000024525	Impa2	-1.05573	3.0214	5.80985e-06	0.000135986	39.5086	protein_coding	11.9513	5.734	3.81721	1.22582	3.86651
ENSMUSG00000074364	Ehd2	1.03467	7.92353	5.88204e-06	0.000137055	39.4324	protein_coding	144.528	296.03	40.2855	42.3355	3.8631
ENSMUSG00000027797	Dclk1	1.01671	5.50293	6.10306e-06	0.00014061	39.3028	protein_coding	27.1189	54.9513	7.11252	11.3437	3.85198
ENSMUSG00000048572	Tmem252	1.81339	3.35941	6.10769e-06	0.00014061	39.4744	protein_coding	3.83824	13.4088	1.36832	5.31818	3.85198
ENSMUSG00000121494	9030619P08Rik	3.15759	1.9725	6.21498e-06	0.000142302	39.3763	lncRNA	0.599712	5.35019	0.24248	3.86772	3.84679
ENSMUSG00000048065	Cyb5r2	3.2161	0.978853	6.29575e-06	0.000143437	39.0627	protein_coding	0.253846	2.5561	0.191736	1.33769	3.84334
ENSMUSG00000031661	Nkd1	1.40829	5.09106	6.36325e-06	0.000144322	39.4757	protein_coding	16.3511	43.3902	3.81981	13.4066	3.84067
ENSMUSG00000051225	Fam83a	1.75056	3.18278	6.45765e-06	0.000145874	39.0008	protein_coding	3.50404	11.7648	1.05693	4.36335	3.83602
ENSMUSG00000134226	ENSMUSG00000134226	1.25245	2.84988	6.60676e-06	0.000148891	38.7204	lncRNA	3.70056	8.78515	1.09523	2.25761	3.82713
ENSMUSG00000042978	Sbk1	-1.64361	4.96943	6.60891e-06	0.000148891	39.7357	protein_coding	55.5817	17.8579	16.7625	9.48894	3.82713
ENSMUSG00000029838	Ptn	-2.0168	6.97849	6.67261e-06	0.000150125	40.1927	protein_coding	245.531	60.708	99.6988	26.4221	3.82355
ENSMUSG00000033105	Lss	-1.19142	4.33249	6.70524e-06	0.000150657	38.8544	protein_coding	31.3977	13.7332	5.36755	4.75514	3.82201
ENSMUSG00000143226	ENSMUSG00000143226	1.2529	3.09285	6.75037e-06	0.000151469	38.5897	lncRNA	4.38898	10.4584	1.54513	2.28746	3.81968
ENSMUSG00000026888	Grb14	1.55673	4.62101	6.78964e-06	0.000151781	39.0721	protein_coding	10.8431	31.7875	4.86804	8.52844	3.81878
ENSMUSG00000085519	Gm13703	4.40619	4.174	6.7913e-06	0.000151781	41.0144	lncRNA	1.25947	26.8047	0.90283	20.1985	3.81878
ENSMUSG00000036278	Macrod1	-1.00261	4.12567	6.88719e-06	0.000152962	38.4724	protein_coding	25.5595	12.7502	8.30284	2.59586	3.81542
ENSMUSG00000041378	Cldn5	1.369	6.98686	6.94521e-06	0.000153973	38.771	protein_coding	62.5966	161.516	19.3864	44.2825	3.81255
ENSMUSG00000035105	Egln3	-1.48941	3.07771	6.95346e-06	0.000153973	38.484	protein_coding	14.1695	5.03344	2.43391	2.14041	3.81255
ENSMUSG00000020052	Ascl1	-2.4277	1.24028	7.03111e-06	0.000155284	38.4556	protein_coding	4.62735	0.841618	1.63672	0.568533	3.80887
ENSMUSG00000032332	Col12a1	1.48021	3.51153	7.05414e-06	0.000155589	38.4358	protein_coding	5.19052	14.437	1.67544	4.84713	3.80802
ENSMUSG00000082361	Btc	1.52007	3.45465	7.08961e-06	0.000156166	38.4067	protein_coding	4.86627	13.9326	1.85899	3.97039	3.80641
ENSMUSG00000038400	Pmepa1	1.86924	8.52689	7.19103e-06	0.000157987	38.7871	protein_coding	135.7	495.667	49.722	198.186	3.80138
ENSMUSG00000051748	Wfdc21	1.65182	7.31479	7.21912e-06	0.000158397	38.7699	protein_coding	66.62	209.347	26.7179	62.722	3.80025
ENSMUSG00000078680	Mup10	-3.42181	3.25064	7.24454e-06	0.000158748	40.1504	protein_coding	22.6667	2.09597	16.0304	2.25148	3.79929
ENSMUSG00000071531	Gprin2	-2.11053	0.393625	7.30245e-06	0.000159809	38.1142	protein_coding	2.24351	0.513741	1.19293	0.291817	3.7964
ENSMUSG00000029718	Pcolce	1.21573	6.59437	7.39711e-06	0.000161154	38.297	protein_coding	51.9669	120.639	15.1416	30.8848	3.79276
ENSMUSG00000030790	Adm	1.16737	3.4165	7.4571e-06	0.000162139	37.9881	protein_coding	5.79355	12.9894	1.79619	3.1544	3.79011
ENSMUSG00000021835	Bmp4	1.10524	2.46262	7.52201e-06	0.000162919	37.9361	protein_coding	3.04584	6.53142	0.965338	1.28486	3.78803
ENSMUSG00000058056	Palld	1.13716	7.36831	7.75501e-06	0.000167105	37.8137	protein_coding	92.9182	204.32	17.3567	50.9761	3.77701
ENSMUSG00000091243	Vgll3	1.5344	6.19527	7.83251e-06	0.000168344	38.32	protein_coding	32.835	94.9638	11.0098	26.5972	3.7738
ENSMUSG00000115240	Gm5144	1.51553	3.75624	8.01191e-06	0.000171543	37.8135	lncRNA	6.04196	17.2299	2.71565	3.61187	3.76563
ENSMUSG00000085171	D830026I12Rik	1.368	1.39863	8.14767e-06	0.000173786	37.4586	lncRNA	1.1858	3.0858	0.312603	0.890922	3.75999
ENSMUSG00000020674	Pxdn	1.04422	6.98802	8.20899e-06	0.000174574	37.4586	protein_coding	75.1269	154.855	20.6126	26.2127	3.75802
ENSMUSG00000000385	Tmprss2	-2.15859	4.17416	8.21574e-06	0.000174574	38.8595	protein_coding	35.9072	8.04645	25.522	3.95582	3.75802
ENSMUSG00000024659	Anxa1	1.25239	7.81388	8.32793e-06	0.000176735	37.458	protein_coding	118.676	282.657	32.2177	75.1293	3.75268
ENSMUSG00000029070	Mxra8	1.17341	6.63646	8.38277e-06	0.000177675	37.5237	protein_coding	54.7934	123.515	12.8275	30.7982	3.75037
ENSMUSG00000032231	Anxa2	1.24032	9.22343	8.52777e-06	0.000180068	37.2022	protein_coding	317.593	750.224	86.7061	191.652	3.74456
ENSMUSG00000041734	Kirrel1	1.12147	3.66693	8.60362e-06	0.000181442	37.1356	protein_coding	7.10292	15.4106	1.90553	3.23718	3.74126
ENSMUSG00000032204	Aqp9	1.76291	0.697878	8.64083e-06	0.000181853	37.1101	protein_coding	0.562763	1.88285	0.372047	0.412785	3.74028
ENSMUSG00000097537	2610020C07Rik	1.78075	2.01746	8.77341e-06	0.000184099	37.0201	lncRNA	1.48428	5.09875	0.448037	2.32407	3.73495
ENSMUSG00000053279	Aldh1a1	1.31623	6.65101	8.78462e-06	0.000184105	37.3452	protein_coding	51.0436	127.109	16.9236	29.4177	3.73493
ENSMUSG00000074607	Tox2	-2.1339	3.0628	8.96243e-06	0.000187598	37.4938	protein_coding	16.3671	3.7491	5.66063	2.48892	3.72677
ENSMUSG00000024664	Fads3	1.34445	8.30072	9.30796e-06	0.000193397	36.8004	protein_coding	157.901	400.842	45.4882	112.173	3.71355
ENSMUSG00000041930	Fam222a	1.19611	2.28228	9.30841e-06	0.000193397	36.6719	protein_coding	2.5302	5.80224	0.523153	1.51304	3.71355
ENSMUSG00000090122	Kcne5	2.0363	1.34459	9.54909e-06	0.000198152	36.5225	protein_coding	0.77505	3.15337	0.418767	1.11357	3.703
ENSMUSG00000112926	Gm7172	1.13946	4.11829	9.77094e-06	0.000202257	36.431	processed_pseudogene	9.65546	21.2326	2.75387	5.50882	3.6941
ENSMUSG00000027762	Sucnr1	1.41666	5.60465	9.94984e-06	0.000204952	36.8655	protein_coding	23.3067	62.1244	8.67073	13.7101	3.68835
ENSMUSG00000020241	Col6a2	1.44859	7.73363	1.00688e-05	0.000206703	36.5343	protein_coding	100.354	273.838	31.6638	77.0691	3.68465
ENSMUSG00000020108	Ddit4	1.4123	5.6547	1.00782e-05	0.000206703	36.7889	protein_coding	24.1338	64.3081	6.19686	20.9182	3.68465
ENSMUSG00000000326	Comt	-1.01469	8.04505	1.04406e-05	0.000212706	36.0354	protein_coding	392.071	194.027	107.996	43.6306	3.67222
ENSMUSG00000073394	Runx2os1	1.83676	1.23716	1.04527e-05	0.000212706	35.9965	lncRNA	0.78788	2.86878	0.284175	1.189	3.67222
ENSMUSG00000120022	Gm56489	-1.30542	0.992556	1.05894e-05	0.000214503	35.9213	lncRNA	2.94426	1.18247	0.556218	0.404996	3.66857
ENSMUSG00000024776	Stambpl1	1.1666	4.56701	1.06427e-05	0.000214755	36.016	protein_coding	12.9997	29.1967	1.86028	9.6124	3.66806
ENSMUSG00000027254	Map1a	1.95017	3.64518	1.07492e-05	0.000216037	36.3623	protein_coding	4.29747	16.6416	1.36432	6.97615	3.66547
ENSMUSG00000032911	Cspg4	-1.06461	4.73676	1.07667e-05	0.000216037	35.9778	protein_coding	40.0065	19.1085	5.64982	6.19201	3.66547
ENSMUSG00000028862	Map3k6	1.31944	3.39339	1.09139e-05	0.000218395	35.7885	protein_coding	5.22682	13.0351	1.86648	3.24144	3.66076
ENSMUSG00000021806	Nid2	1.21163	5.95222	1.10454e-05	0.000220501	35.991	protein_coding	33.3152	77.1651	8.49446	20.7634	3.65659
ENSMUSG00000030268	Bcat1	1.82689	2.05951	1.10876e-05	0.000221082	35.6562	protein_coding	1.48499	5.28724	0.684113	1.92211	3.65545
ENSMUSG00000029370	Rassf6	-1.88551	1.73337	1.11032e-05	0.000221131	35.6798	protein_coding	5.97186	1.62933	1.449	0.884743	3.65535
ENSMUSG00000028681	Ptch2	1.8431	4.45746	1.13457e-05	0.000225162	36.3005	protein_coding	8.12353	29.1499	4.37854	7.68237	3.6475
ENSMUSG00000042410	Agps	-1.22294	6.33621	1.1408e-05	0.000225599	35.9432	protein_coding	127.905	54.8181	31.6832	19.1115	3.64666
ENSMUSG00000086212	Mkln1os	-1.28088	0.958553	1.14648e-05	0.000226456	35.4642	lncRNA	2.84333	1.16104	0.688262	0.377208	3.64502
ENSMUSG00000028369	Svep1	1.4327	6.6248	1.1705e-05	0.000230779	35.8415	protein_coding	46.9039	126.565	14.7487	37.5888	3.6368
ENSMUSG00000028133	Rwdd3	-1.52477	2.34263	1.17802e-05	0.00023187	35.3089	protein_coding	8.50363	2.94214	2.53515	1.22392	3.63476
ENSMUSG00000003273	Car11	-1.3363	1.43137	1.19819e-05	0.000234469	35.212	protein_coding	4.1462	1.623	1.03955	0.591584	3.62992
ENSMUSG00000022236	Ropn1l	-1.15635	2.51294	1.21894e-05	0.000238253	35.1142	protein_coding	8.61036	3.84495	1.85401	1.16117	3.62296
ENSMUSG00000028359	Orm3	-1.88443	2.2761	1.23647e-05	0.000241118	35.1482	protein_coding	8.86915	2.38291	2.15404	1.56883	3.61777
ENSMUSG00000041609	Bicdl1	1.09759	3.43562	1.26078e-05	0.000245291	34.9225	protein_coding	6.08975	13.0629	1.72468	3.56081	3.61032
ENSMUSG00000026833	Olfm1	1.47863	6.44966	1.34676e-05	0.000259916	35.0866	protein_coding	40.4355	112.664	5.17808	45.6408	3.58517
ENSMUSG00000048636	A730049H05Rik	1.93107	0.619374	1.35016e-05	0.000260273	34.5355	lncRNA	0.453368	1.78483	0.238688	0.605956	3.58457
ENSMUSG00000036913	Trim67	1.90407	3.56741	1.35763e-05	0.000260816	34.9772	protein_coding	4.19438	15.6713	1.4332	7.12976	3.58367
ENSMUSG00000000838	Fmr1	1.43733	8.18007	1.36563e-05	0.000262053	34.7004	protein_coding	137.652	372.794	42.8587	111.654	3.58161
ENSMUSG00000030103	Bhlhe40	-1.25064	4.9705	1.36718e-05	0.000262053	34.8975	protein_coding	49.8668	20.9623	23.055	4.38692	3.58161
ENSMUSG00000116227	Gm49513	-1.15927	0.719265	1.38791e-05	0.00026501	34.3806	lncRNA	2.27521	1.01262	0.30121	0.339272	3.57674
ENSMUSG00000007655	Cav1	1.13989	10.803	1.38919e-05	0.00026501	34.3754	protein_coding	1004.27	2213.01	307.691	417.605	3.57674
ENSMUSG00000031431	Tsc22d3	1.11416	7.45464	1.39048e-05	0.00026501	34.4545	protein_coding	99.8902	216.258	27.2921	59.7607	3.57674
ENSMUSG00000015354	Pcolce2	2.02118	7.97682	1.41279e-05	0.000268351	35.1105	protein_coding	84.5207	342.857	26.7518	159.631	3.5713
ENSMUSG00000028518	Prkaa2	-1.21552	3.7065	1.47357e-05	0.000278638	34.157	protein_coding	20.3772	8.76729	10.3859	1.90177	3.55496
ENSMUSG00000118669	Arvcf	1.06779	3.52454	1.47604e-05	0.000278792	34.0363	protein_coding	6.6083	13.8386	1.99504	3.07938	3.55472
ENSMUSG00000020424	Castor1	1.06277	4.09864	1.48282e-05	0.000279565	34.0488	protein_coding	9.90637	20.7212	2.10849	5.07148	3.55352
ENSMUSG00000133344	ENSMUSG00000133344	-1.87865	0.262805	1.51247e-05	0.00028313	33.9006	lncRNA	1.94157	0.509756	0.57139	0.327269	3.54801
ENSMUSG00000017754	Pltp	1.10528	7.5807	1.53243e-05	0.000285279	33.8851	protein_coding	109.603	235.712	23.1457	62.94	3.54473
ENSMUSG00000028776	Tinagl1	1.06999	6.89652	1.55798e-05	0.000288758	33.8454	protein_coding	69.4962	145.86	15.8808	34.5015	3.53947
ENSMUSG00000024665	Fads2	-1.0981	4.63856	1.56206e-05	0.000289197	33.9345	protein_coding	37.7423	17.6069	9.44279	5.44441	3.53881
ENSMUSG00000027654	Fam83d	2.7628	2.09344	1.58126e-05	0.000292429	33.8916	protein_coding	0.843923	5.77057	0.461863	3.22082	3.53398
ENSMUSG00000033208	S100b	1.34953	3.53441	1.59707e-05	0.000294721	33.6802	protein_coding	5.69025	14.4719	2.35171	3.31644	3.53059
ENSMUSG00000064080	Fbln2	1.36152	7.05052	1.61252e-05	0.00029644	33.9156	protein_coding	65.6864	168.675	17.4012	46.335	3.52806
ENSMUSG00000110439	Mup22	-3.31269	2.83915	1.61352e-05	0.00029644	34.9097	protein_coding	16.7566	1.66925	11.7943	1.94521	3.52806
ENSMUSG00000121418	ENSMUSG00000121418	-1.19097	0.210494	1.63748e-05	0.000299219	33.4612	lncRNA	1.5224	0.663782	0.262263	0.210369	3.52401
ENSMUSG00000121973	ENSMUSG00000121973	3.47231	0.659686	1.71474e-05	0.000310964	33.2505	protein_coding	0.168448	2.00178	0.198042	1.06073	3.50729
ENSMUSG00000009281	Rarres2	1.21717	8.86114	1.734e-05	0.000314118	33.1831	protein_coding	250.267	581.795	88.424	124.083	3.50291
ENSMUSG00000066361	Serpina3c	1.31318	6.59712	1.76508e-05	0.000319061	33.4492	protein_coding	49.2755	122.39	15.3957	34.3526	3.49613
ENSMUSG00000024395	Lims2	1.10576	6.04611	1.76984e-05	0.000319578	33.2479	protein_coding	37.7499	81.1712	10.1646	17.6318	3.49542
ENSMUSG00000037010	Apln	2.03971	3.8302	1.79399e-05	0.000323244	33.6454	protein_coding	4.64515	19.0708	0.887754	10.0617	3.49047
ENSMUSG00000039131	Gipc2	-1.54735	3.89916	1.81628e-05	0.000326212	33.38	protein_coding	25.662	8.79628	7.09478	4.05738	3.4865
ENSMUSG00000103731	Gm17530	-1.33953	1.02735	1.88088e-05	0.000336022	32.7035	TEC	3.0434	1.19352	1.40292	0.334824	3.47363
ENSMUSG00000131146	ENSMUSG00000131146	3.21632	0.978396	1.91134e-05	0.00034038	32.7187	lncRNA	0.269703	2.54235	0.217535	1.51502	3.46804
ENSMUSG00000032193	Ldlr	-1.05644	5.51045	1.95595e-05	0.000346128	32.759	protein_coding	68.3495	32.8563	23.2309	7.1693	3.46076
ENSMUSG00000027848	Olfml3	1.46772	3.9008	1.964e-05	0.000347186	32.7366	protein_coding	6.86319	18.9735	1.51291	6.84448	3.45944
ENSMUSG00000078686	Mup9	-2.10114	1.41149	2.04256e-05	0.000357344	32.3179	protein_coding	4.9332	1.13611	2.8104	0.692032	3.44691
ENSMUSG00000119986	Gm57193	1.27634	2.40963	2.05495e-05	0.000357999	32.2256	lncRNA	2.64918	6.42951	0.899113	1.59442	3.44612
ENSMUSG00000026335	Pam	1.16032	7.31257	2.05838e-05	0.000358226	32.3888	protein_coding	88.2359	197.187	11.0099	62.5616	3.44584
ENSMUSG00000124079	ENSMUSG00000124079	2.37324	0.179925	2.06194e-05	0.000358475	32.2074	lncRNA	0.232414	1.2873	0.154514	0.51538	3.44554
ENSMUSG00000016128	Stard13	1.09155	3.477	2.12325e-05	0.000367993	32.0503	protein_coding	6.30885	13.4175	2.02574	2.25541	3.43416
ENSMUSG00000004044	Cavin1	1.17141	10.2026	2.12966e-05	0.000368725	32.0341	protein_coding	650.83	1465.81	153.311	376.641	3.4333
ENSMUSG00000085945	2310014F06Rik	1.60038	2.53013	2.19022e-05	0.00037727	31.8845	lncRNA	2.3933	7.25849	0.968797	1.90072	3.42335
ENSMUSG00000066392	Nrxn3	-3.21312	3.95002	2.23349e-05	0.000383544	33.5954	protein_coding	36.2928	3.94829	21.2913	4.02345	3.41618
ENSMUSG00000044162	Tnip3	1.71192	1.54152	2.26328e-05	0.000387122	31.7096	protein_coding	1.07794	3.57307	0.534092	1.30083	3.41215
ENSMUSG00000031870	Pgr	-2.31454	4.76957	2.28428e-05	0.000389551	33.1907	protein_coding	56.1844	11.3096	20.6236	10.3044	3.40944
ENSMUSG00000031097	Tnni2	-6.74383	6.49599	2.33506e-05	0.0003966	33.7455	protein_coding	250.896	2.33347	565.78	0.969405	3.40165
ENSMUSG00000022383	Ppara	-1.06825	1.86935	2.3817e-05	0.00040162	31.4392	protein_coding	5.2558	2.49233	1.51555	0.612359	3.39618
ENSMUSG00000030730	Atp2a1	-7.87377	6.7316	2.39228e-05	0.000402999	33.6022	protein_coding	298.243	1.25374	686.582	0.706233	3.3947
ENSMUSG00000112535	Gm47425	2.29249	1.19786	2.42786e-05	0.000408177	31.3379	lncRNA	0.590105	2.8757	0.415653	1.06666	3.38915
ENSMUSG00000037347	Chst7	1.1162	2.34562	2.44684e-05	0.000410957	31.2968	protein_coding	2.76676	6.00254	0.928973	1.28845	3.3862
ENSMUSG00000025854	Fam20c	1.72605	4.88127	2.52197e-05	0.000420636	31.8799	protein_coding	11.7584	38.7761	3.90949	17.1908	3.37609
ENSMUSG00000025203	Scd2	-1.55668	8.33602	2.57776e-05	0.00042656	31.4743	protein_coding	563.78	191.627	105.194	104.66	3.37002
ENSMUSG00000037411	Serpine1	3.58835	4.34238	2.59724e-05	0.000429361	32.6895	protein_coding	2.45819	29.6344	0.953281	22.5417	3.36718
ENSMUSG00000038522	Mfsd4b1	-1.95066	0.0426913	2.6256e-05	0.000432996	30.9266	protein_coding	1.63445	0.403998	0.573503	0.254569	3.36352
ENSMUSG00000108591	Particl	-1.00194	1.95239	2.64976e-05	0.000435125	30.8788	TEC	5.45218	2.71124	1.13683	0.674842	3.36139
ENSMUSG00000078937	Cpt1b	-2.19048	2.95578	2.66589e-05	0.000436841	31.439	protein_coding	15.3684	3.34784	11.2427	2.0428	3.35968
ENSMUSG00000031640	Gm45753	1.11292	4.07799	2.66845e-05	0.000436841	30.9123	protein_coding	9.51281	20.5591	2.27393	5.75661	3.35968
ENSMUSG00000032679	Cd59a	1.12802	7.91715	2.74403e-05	0.000447041	30.7753	protein_coding	136.674	298.656	26.7811	86.794	3.34965
ENSMUSG00000042213	Zfand4	1.20153	0.186779	2.78489e-05	0.000449815	30.6196	protein_coding	0.497654	1.16341	0.186814	0.21994	3.34697
ENSMUSG00000037463	Fbxo27	1.48019	2.64303	2.78507e-05	0.000449815	30.6193	protein_coding	2.78529	7.78708	1.04675	2.21967	3.34697
ENSMUSG00000102813	Gm37795	2.04509	0.2675	2.86654e-05	0.000460314	30.4697	TEC	0.313062	1.35079	0.254554	0.499248	3.33695
ENSMUSG00000028927	Padi2	-2.06339	2.66259	2.95487e-05	0.000472695	30.6753	protein_coding	12.1345	2.91754	9.68056	1.61349	3.32542
ENSMUSG00000031349	Nsdhl	-1.24537	6.2205	2.96872e-05	0.000474335	30.7221	protein_coding	118.891	50.1145	23.4956	22.4235	3.32391
ENSMUSG00000108046	Gm43924	2.8793	0.114978	2.97076e-05	0.000474335	30.2852	TEC	0.154053	1.24748	0.105769	0.639848	3.32391
ENSMUSG00000038587	Akap12	1.01309	6.8876	2.99763e-05	0.000477063	30.3307	protein_coding	71.2484	143.78	19.5948	30.0882	3.32142
ENSMUSG00002075463	Gm56190	1.76638	4.15254	3.06929e-05	0.000486297	30.6933	miRNA	6.88948	23.3906	3.42357	6.61312	3.3131
ENSMUSG00000023150	Ivns1abp	1.09902	7.11485	3.07482e-05	0.000486337	30.2713	protein_coding	79.5626	170.46	16.294	54.2209	3.31306
ENSMUSG00000000753	Serpinf1	1.16499	7.78758	3.18695e-05	0.000501714	30.0596	protein_coding	122.386	274.353	32.9437	69.3386	3.29954
ENSMUSG00000002831	Plin4	1.32586	10.3083	3.21708e-05	0.000505039	29.9067	protein_coding	641.953	1609.12	274.219	332.995	3.29667
ENSMUSG00000039628	Hs3st6	-1.41985	2.1747	3.24283e-05	0.000508302	29.8353	protein_coding	7.30235	2.71612	2.92896	1.17016	3.29388
ENSMUSG00000121458	AW822252	2.07327	0.289303	3.25145e-05	0.000509011	29.8218	lncRNA	0.319065	1.38125	0.103626	0.674761	3.29327
ENSMUSG00000025479	Cyp2e1	-1.20823	6.99711	3.30161e-05	0.000515903	30.0784	protein_coding	201.558	87.2034	77.4338	25.3154	3.28743
ENSMUSG00000022836	Mylk	1.02353	6.79173	3.30764e-05	0.000516367	29.8406	protein_coding	66.2738	134.729	9.86099	42.2603	3.28704
ENSMUSG00000079057	Cyp4v3	1.0518	6.4693	3.33305e-05	0.000518516	29.8671	protein_coding	52.1803	108.114	13.0421	27.8062	3.28524
ENSMUSG00000026623	Lpgat1	1.41985	9.50577	3.34361e-05	0.000519093	29.8472	protein_coding	348.699	932.954	97.2518	344.353	3.28476
ENSMUSG00000024768	Lipf	5.69009	3.08605	3.42678e-05	0.00052911	31.1078	protein_coding	0.23208	12.5973	0.174893	13.1673	3.27645
ENSMUSG00000061723	Tnnt3	-7.44095	6.79492	3.4577e-05	0.00053336	31.4724	protein_coding	310.818	1.76393	712.228	1.09628	3.27298
ENSMUSG00000037994	Slc9b2	1.31724	1.50562	3.4714e-05	0.000534983	29.4887	protein_coding	1.34509	3.32271	0.662442	0.754695	3.27166
ENSMUSG00000028713	Cyp4b1	1.02641	5.64349	3.49296e-05	0.000536364	29.6329	protein_coding	29.7944	60.6422	7.29953	14.064	3.27054
ENSMUSG00000097572	Gm26797	1.48974	1.66864	3.50622e-05	0.000537886	29.4381	lncRNA	1.35798	3.82814	0.625984	0.83693	3.26931
ENSMUSG00000012187	Mogat1	-1.06168	3.74657	3.55777e-05	0.000545298	29.4011	protein_coding	19.9897	9.5652	3.28368	2.85971	3.26337
ENSMUSG00000022758	P2rx6	-1.04729	1.14797	3.5658e-05	0.000546031	29.3528	protein_coding	3.06379	1.47062	0.673962	0.437569	3.26278
ENSMUSG00000028194	Ddah1	1.88619	3.37181	3.6036e-05	0.000549603	29.6752	protein_coding	3.66938	13.6178	1.13863	7.19108	3.25995
ENSMUSG00000097373	Gm26877	3.40783	-0.0844169	3.60576e-05	0.000549603	29.2965	lncRNA	0.0991249	1.07889	0.121321	0.584929	3.25995
ENSMUSG00000029664	Tfpi2	1.81688	2.59885	3.60872e-05	0.000549603	29.3796	protein_coding	2.21401	7.79638	1.16337	2.82545	3.25995
ENSMUSG00000042041	2010003K11Rik	-1.68268	3.0367	3.62888e-05	0.000551675	29.5525	protein_coding	14.4833	4.49486	2.95671	2.76963	3.25832
ENSMUSG00000024538	Ppic	1.13407	6.14755	3.63277e-05	0.000551767	29.5121	protein_coding	39.8587	87.4581	7.06835	26.9859	3.25824
ENSMUSG00000019942	Cdk1	1.59838	2.89005	3.676e-05	0.000557329	29.2716	protein_coding	3.09552	9.40968	1.2656	3.59043	3.25389
ENSMUSG00000040183	Ankrd6	1.08727	1.03334	3.75453e-05	0.0005677	29.0929	protein_coding	1.06312	2.26856	0.213889	0.585281	3.24588
ENSMUSG00000116665	E130310I04Rik	4.39916	0.174134	3.76904e-05	0.000569382	29.137	lncRNA	0.0500666	1.37105	0.0548748	0.979508	3.2446
ENSMUSG00000040966	Slc22a2	1.40422	2.14738	3.90185e-05	0.000586826	28.8998	protein_coding	2.03811	5.39577	0.970363	1.53574	3.23149
ENSMUSG00000030672	Mylpf	-6.87661	6.84214	3.90195e-05	0.000586826	30.7942	protein_coding	319.58	2.69323	714.179	1.97688	3.23149
ENSMUSG00000020098	Pcbd1	1.82228	4.04225	3.94825e-05	0.00059326	29.4319	protein_coding	6.13927	21.7314	2.52222	9.14862	3.22675
ENSMUSG00000034336	Ina	3.61833	0.0676504	4.02602e-05	0.000603329	28.7461	protein_coding	0.0860035	1.22094	0.165357	0.754052	3.21945
ENSMUSG00000116903	Gm19522	-1.17379	2.56278	4.04991e-05	0.000605467	28.7138	lncRNA	8.97132	3.96389	1.94184	1.30576	3.21791
ENSMUSG00000017300	Tnnc2	-6.81388	6.50848	4.14105e-05	0.000615897	30.4641	protein_coding	253.317	2.22407	571.866	1.14063	3.21049
ENSMUSG00000026580	Selp	1.23508	2.75995	4.22488e-05	0.000625884	28.5035	protein_coding	3.50014	8.22964	0.704038	2.83093	3.20351
ENSMUSG00000028687	Mutyh	1.36698	2.23225	4.30351e-05	0.000635854	28.4121	protein_coding	2.20845	5.71357	0.672439	2.11651	3.19664
ENSMUSG00000074912	Gm14207	1.13746	0.946115	4.39534e-05	0.000647717	28.3076	lncRNA	0.965055	2.12434	0.230091	0.573841	3.18861
ENSMUSG00000091639	Gm3756	1.28449	0.137712	4.42275e-05	0.000651128	28.277	processed_pseudogene	0.458025	1.12047	0.158444	0.294868	3.18633
ENSMUSG00000067370	B3galt4	1.14607	0.978007	4.42623e-05	0.000651128	28.2731	protein_coding	0.979036	2.18824	0.280483	0.591608	3.18633
ENSMUSG00000028664	Ephb2	1.00394	3.96413	4.49933e-05	0.000658428	28.22	protein_coding	9.32803	18.6908	1.50111	5.50834	3.18149
ENSMUSG00000031137	Fgf13	1.38473	4.68739	4.55647e-05	0.000664393	28.5094	protein_coding	12.4774	32.6459	4.73507	10.8404	3.17758
ENSMUSG00000021676	Iqgap2	1.03176	4.61954	4.55983e-05	0.000664393	28.2214	protein_coding	14.5022	29.7401	6.71361	5.0076	3.17758
ENSMUSG00000125768	ENSMUSG00000125768	2.20775	0.446386	4.61817e-05	0.000670571	28.064	lncRNA	0.347555	1.58628	0.292645	0.588442	3.17356
ENSMUSG00000140944	ENSMUSG00000140944	-1.446	1.13714	4.6634e-05	0.000676555	28.0162	lncRNA	3.41991	1.24818	0.966972	0.531338	3.1697
ENSMUSG00000031596	Slc7a2	-1.2999	5.47805	4.72884e-05	0.000684279	28.5346	protein_coding	72.0998	29.2998	14.1994	12.6222	3.16477
ENSMUSG00000057003	Myh4	-7.32837	6.70146	4.74147e-05	0.000684928	29.7217	protein_coding	291.045	1.78236	667.585	0.978176	3.16435
ENSMUSG00000105870	7330423F06Rik	1.57394	0.154534	4.74723e-05	0.000685004	27.9288	TEC	0.38191	1.1856	0.214906	0.339076	3.16431
ENSMUSG00000027296	Itpka	-1.30258	0.72037	4.78598e-05	0.000688404	27.8891	protein_coding	2.36767	0.944605	0.502672	0.42006	3.16216
ENSMUSG00000040152	Thbs1	2.15922	6.41775	4.81382e-05	0.000691817	28.9888	protein_coding	26.318	117.382	8.80938	73.2071	3.16001
ENSMUSG00000022235	Cmbl	1.0099	6.85549	4.97324e-05	0.000710481	27.8297	protein_coding	69.8389	140.52	20.9312	30.9606	3.14845
ENSMUSG00000102191	Gm36569	1.75247	0.121937	5.03355e-05	0.000717878	27.643	lncRNA	0.336964	1.16711	0.0894041	0.523552	3.14395
ENSMUSG00000119992	Gm34632	-1.4708	0.0796171	5.04903e-05	0.000719476	27.628	lncRNA	1.48208	0.529145	0.313418	0.279492	3.14298
ENSMUSG00000027338	Prnd	2.03567	0.981485	5.07396e-05	0.000722169	27.6041	protein_coding	0.582398	2.38909	0.277901	1.12044	3.14136
ENSMUSG00000042485	Mustn1	1.07054	5.72237	5.14945e-05	0.000725925	27.7607	protein_coding	30.7129	64.4828	9.74422	17.1692	3.13911
ENSMUSG00000032625	Thsd7a	1.03696	4.04666	5.15359e-05	0.000725925	27.5639	protein_coding	9.69922	19.9057	1.94198	6.69111	3.13911
ENSMUSG00000071347	C1qtnf9	1.1412	4.61079	5.15417e-05	0.000725925	27.697	protein_coding	13.5983	29.986	3.81709	7.92212	3.13911
ENSMUSG00000062563	Cys1	1.00715	2.49794	5.25885e-05	0.000736896	27.4304	protein_coding	3.2917	6.5907	0.803217	1.65216	3.13259
ENSMUSG00000141633	ENSMUSG00000141633	-1.09946	2.63703	5.34825e-05	0.000746316	27.3489	lncRNA	9.23816	4.28666	2.66394	1.44998	3.12708
ENSMUSG00000023886	Smoc2	1.62373	6.54158	5.3535e-05	0.00074643	28.0187	protein_coding	39.6383	122.003	17.9799	43.5138	3.12701
ENSMUSG00000030399	Ckm	-5.82337	6.67707	5.37335e-05	0.000748403	29.0465	protein_coding	280.306	4.9462	635.59	1.42424	3.12586
ENSMUSG00000038064	Cldn22	-1.41791	3.0591	5.62752e-05	0.000775005	27.2506	protein_coding	13.6746	5.11612	7.01728	2.03646	3.1107
ENSMUSG00000097397	Gm16861	1.32595	1.38757	5.69054e-05	0.000783042	27.0501	lncRNA	1.21603	3.0376	0.461952	0.848794	3.10621
ENSMUSG00000085457	1110046J04Rik	1.0078	1.67374	5.77216e-05	0.000792976	26.9818	lncRNA	1.79005	3.61331	0.408099	0.897527	3.10074
ENSMUSG00000049723	Mmp12	3.0306	3.11344	5.77951e-05	0.000793339	27.8084	protein_coding	1.46941	12.1857	0.595202	10.6061	3.10054
ENSMUSG00000073565	Prr16	1.1428	4.08694	5.81896e-05	0.000796804	27.0804	protein_coding	9.4135	20.7828	2.4689	6.26115	3.09865
ENSMUSG00000035184	Fam124a	1.10532	3.81065	5.86357e-05	0.000800021	26.9623	protein_coding	7.91928	17.0219	2.27518	4.56711	3.0969
ENSMUSG00000114547	Gm3226	1.12936	1.10477	5.87097e-05	0.000800021	26.9005	processed_pseudogene	1.09657	2.3896	0.353191	0.606868	3.0969
ENSMUSG00000085517	Gm12963	1.44891	1.37857	6.05939e-05	0.000815136	26.7497	lncRNA	1.11888	3.06377	0.378256	1.23518	3.08877
ENSMUSG00000015619	Gata3	-1.10936	6.42058	6.09139e-05	0.000818786	27.0312	protein_coding	130.908	60.6909	40.7742	18.1673	3.08683
ENSMUSG00000072769	Gm10419	-1.41485	1.18901	6.10192e-05	0.000819547	26.7163	lncRNA	3.53097	1.30088	1.1238	0.584795	3.08643
ENSMUSG00000078202	Nrarp	1.16865	4.38795	6.12555e-05	0.000822064	26.8675	protein_coding	11.458	25.7446	2.57284	8.31046	3.08509
ENSMUSG00000106957	Gm43085	-1.80574	0.383679	6.16174e-05	0.000825605	26.6699	TEC	2.0998	0.598067	0.856336	0.353235	3.08323
ENSMUSG00000020672	Sntg2	1.34981	1.88937	6.17079e-05	0.00082593	26.6629	protein_coding	1.74775	4.44216	0.634055	1.44263	3.08306
ENSMUSG00000034329	Brip1	1.22663	1.32624	6.23638e-05	0.000831241	26.6126	protein_coding	1.21064	2.87403	0.605834	0.487968	3.08027
ENSMUSG00000054556	Gm4876	1.11824	4.62463	6.30303e-05	0.000837203	26.7213	lncRNA	13.9273	30.1844	5.28128	5.70099	3.07717
ENSMUSG00000023224	Serping1	1.28913	8.67225	6.31751e-05	0.000838465	26.6934	protein_coding	210.812	515.107	58.3359	179.942	3.07652
ENSMUSG00000031629	Cenpu	1.32657	1.19189	6.38712e-05	0.000847035	26.4993	protein_coding	1.0507	2.6401	0.407892	0.749457	3.0721
ENSMUSG00000078683	Mup1	-1.85883	1.43828	6.4104e-05	0.000848118	26.507	protein_coding	4.76629	1.29662	2.80558	0.787566	3.07154
ENSMUSG00000026042	Col5a2	1.0205	7.17314	6.44212e-05	0.000851645	26.5771	protein_coding	86.5285	175.491	25.8462	39.0171	3.06974
ENSMUSG00000026303	Mlph	-1.06642	4.54708	6.48253e-05	0.000855773	26.6175	protein_coding	35.0356	16.7363	12.4643	4.65458	3.06764
ENSMUSG00000141314	ENSMUSG00000141314	2.43629	3.49936	6.60699e-05	0.000869343	27.106	lncRNA	2.88674	15.5211	1.07886	11.1618	3.06081
ENSMUSG00000030708	Dnajb13	1.33643	2.99039	6.62926e-05	0.000870912	26.348	protein_coding	3.89	9.81338	1.30963	3.2698	3.06003
ENSMUSG00000028933	Xrcc2	1.02937	1.80925	6.75342e-05	0.000881716	26.2359	protein_coding	1.95881	4.01096	0.671565	0.868371	3.05467
ENSMUSG00000056328	Myh1	-6.31066	5.31188	6.93569e-05	0.000902014	27.7007	protein_coding	109.474	1.37636	249.044	0.910484	3.04479
ENSMUSG00000039431	Mtmr7	-1.26702	3.29796	6.99155e-05	0.000907176	26.2	protein_coding	15.533	6.4612	4.96843	2.58361	3.04231
ENSMUSG00000030849	Fgfr2	-1.04329	5.28255	7.02318e-05	0.000909878	26.3189	protein_coding	58.0544	28.193	18.3396	8.5349	3.04102
ENSMUSG00000027376	Prom2	-1.29527	4.46876	7.13106e-05	0.000918366	26.3372	protein_coding	35.6724	14.5019	10.7979	5.36799	3.03698
ENSMUSG00000086546	Gm13709	3.82394	0.888726	7.13236e-05	0.000918366	26.1863	lncRNA	0.156353	2.42142	0.102026	1.94308	3.03698
ENSMUSG00000004552	Ctse	-1.93169	1.95286	7.27297e-05	0.000933106	26.0242	protein_coding	7.06989	1.85702	5.06495	1.02607	3.03007
ENSMUSG00000111147	Gm33699	1.93693	0.735674	7.27456e-05	0.000933106	25.8872	lncRNA	0.503327	1.96035	0.299128	0.879434	3.03007
ENSMUSG00000040694	Apobec2	-4.32097	2.50096	7.39192e-05	0.000945278	27.0433	protein_coding	14.1937	0.70236	27.6481	0.290582	3.02444
ENSMUSG00000086847	Tbx3os2	-1.4972	1.07435	7.40972e-05	0.000946835	25.8013	lncRNA	3.29838	1.16618	1.34125	0.538398	3.02373
ENSMUSG00000078687	Mup8	-1.82102	1.3928	7.48282e-05	0.00095328	25.7794	protein_coding	4.56645	1.27515	2.59472	0.781325	3.02078
ENSMUSG00000062609	Kcnj15	-1.12854	4.58843	7.5152e-05	0.000954389	25.9968	protein_coding	36.8269	16.8423	7.74147	6.9382	3.02027
ENSMUSG00000000942	Hoxa4	-1.0591	0.821177	7.51988e-05	0.000954389	25.7326	protein_coding	2.37304	1.1326	0.405572	0.379676	3.02027
ENSMUSG00000024597	Slc12a2	-1.85909	8.23154	7.53054e-05	0.000955023	26.4935	protein_coding	565.376	155.884	240.794	95.2357	3.01999
ENSMUSG00000079470	Utp14b	-1.02491	2.20663	7.64707e-05	0.000965435	25.6546	protein_coding	6.59847	3.24539	2.87384	0.573687	3.01528
ENSMUSG00000020303	Stc2	-1.09119	5.58531	7.71942e-05	0.000971654	25.9339	protein_coding	72.8267	34.1944	28.0128	9.8407	3.01249
ENSMUSG00000098754	Prn	2.00798	0.935324	7.74758e-05	0.00097447	25.594	protein_coding	0.568567	2.29963	0.256006	1.13099	3.01123
ENSMUSG00000110580	D830024N08Rik	-1.18645	2.26441	8.12159e-05	0.0010162	25.3759	lncRNA	7.21978	3.17453	3.19078	0.847169	2.99302
ENSMUSG00000116461	Gm44502	-1.14842	3.83339	8.1796e-05	0.00102042	25.479	protein_coding	21.8386	9.84021	11.4025	2.43231	2.99122
ENSMUSG00000033966	Cdkl4	3.16494	2.8211	8.29005e-05	0.00103343	26.0034	protein_coding	1.09991	9.94631	0.571455	8.14925	2.98572
ENSMUSG00000130891	ENSMUSG00000130891	6.50149	1.01067	8.37146e-05	0.00104127	25.7176	lncRNA	0.0162664	2.72627	0.0398444	2.65528	2.98244
ENSMUSG00000087574	C030037D09Rik	-1.13908	1.06202	8.48947e-05	0.00105128	25.172	lncRNA	2.96898	1.33769	0.891827	0.451	2.97828
ENSMUSG00000043421	Hilpda	1.34846	4.5259	8.49971e-05	0.00105166	25.4799	protein_coding	11.4011	29.0111	1.0822	14.7746	2.97813
ENSMUSG00000078117	Gm16485	-2.30506	1.99746	8.60765e-05	0.00106045	25.3971	TEC	7.96312	1.60932	3.77848	1.51627	2.97451
ENSMUSG00000071553	Cpa2	3.11596	1.57984	8.70931e-05	0.00106907	25.3046	protein_coding	0.463247	3.99941	0.357299	2.92945	2.971
ENSMUSG00000058153	Sez6l	3.03541	0.934449	8.92544e-05	0.00108924	25.0703	protein_coding	0.295767	2.44087	0.157266	1.65623	2.96288
ENSMUSG00000037735	2810032G03Rik	1.92445	2.47049	8.98511e-05	0.00109335	25.0396	lncRNA	1.90617	7.17282	1.08901	3.13868	2.96124
ENSMUSG00000040280	Ndufa4l2	1.16042	4.42337	9.01804e-05	0.00109656	25.0656	protein_coding	11.8244	26.3594	3.65214	7.75649	2.95997
ENSMUSG00000058385	H2bc8	1.05766	0.66119	9.16303e-05	0.00111259	24.8229	protein_coding	0.802535	1.67994	0.203937	0.425329	2.95367
ENSMUSG00000033361	Prrg3	1.17526	4.68247	9.19237e-05	0.00111535	25.0508	protein_coding	14.0257	31.6789	5.00518	8.17469	2.95259
ENSMUSG00000087429	Gm16235	-1.08738	1.34488	9.24932e-05	0.00111904	24.7803	lncRNA	3.59577	1.67505	1.01975	0.592262	2.95115
ENSMUSG00000045294	Insig1	-1.32124	8.78963	9.47786e-05	0.00114094	24.9126	protein_coding	722.939	289.287	155.198	152.932	2.94274
ENSMUSG00000061780	Cfd	-1.06635	12.4188	9.49403e-05	0.00114207	24.6617	protein_coding	8272.03	3950.1	1831.56	1316.28	2.94231
ENSMUSG00000097592	4930500F10Rik	1.57377	0.206888	9.55826e-05	0.00114897	24.6311	lncRNA	0.398173	1.22735	0.292949	0.345032	2.93969
ENSMUSG00000070369	Itgad	5.86367	2.14095	9.63648e-05	0.0011559	25.4435	protein_coding	0.092119	6.3817	0.0920177	7.51917	2.93708
ENSMUSG00000067199	Frat1	-1.02655	2.49487	9.78699e-05	0.0011685	24.5241	protein_coding	8.1461	3.99396	1.5953	1.41936	2.93237
ENSMUSG00000128834	ENSMUSG00000128834	1.20276	1.71231	9.7971e-05	0.0011685	24.5194	lncRNA	1.65454	3.82698	0.32797	1.3387	2.93237
ENSMUSG00000104117	Gm20743	1.89131	-0.162041	9.98382e-05	0.0011874	24.4342	lncRNA	0.236754	0.920259	0.20239	0.322197	2.9254
ENSMUSG00000082223	Gm15079	1.73498	1.67858	0.00010077	0.00119421	24.3923	processed_pseudogene	1.18776	3.94712	0.677395	1.55737	2.92292
ENSMUSG00000048330	Ric3	1.17561	3.33835	0.000100978	0.00119421	24.4047	protein_coding	5.4444	12.3079	1.5694	3.68285	2.92292
ENSMUSG00000024935	Slc1a1	1.02078	2.61012	0.000101142	0.00119531	24.3758	protein_coding	3.52885	7.17206	0.89738	1.94732	2.92252
ENSMUSG00000120630	Gm56815	1.18978	2.2553	0.000101846	0.0012011	24.3445	lncRNA	2.49	5.68076	1.00092	1.22483	2.92042
ENSMUSG00000028832	Stmn1	1.21825	3.87285	0.000105549	0.00123783	24.3096	protein_coding	7.75053	18.072	2.85397	6.49721	2.90734
ENSMUSG00000030606	Hapln3	1.28676	1.94315	0.000106563	0.00124885	24.1413	protein_coding	1.88001	4.58392	0.458757	1.72178	2.90349
ENSMUSG00000033590	Myo5c	-1.24766	2.25491	0.0001073	0.00125487	24.1105	protein_coding	7.35339	3.09367	3.86226	0.942948	2.9014
ENSMUSG00000087382	Ctcflos	1.2689	6.60108	0.000109606	0.00127387	24.3441	lncRNA	50.6747	122.045	11.8234	49.7444	2.89488
ENSMUSG00000111840	Gm48832	-1.81902	2.58951	0.000110378	0.00127931	24.2158	lncRNA	10.8789	3.06171	5.45906	1.8422	2.89302
ENSMUSG00000072624	Gm5460	1.74611	2.10078	0.000110509	0.00127995	23.9999	protein_coding	1.61118	5.3999	0.747033	2.66268	2.89281
ENSMUSG00000059974	Ntm	1.58117	2.24914	0.000110656	0.00128076	23.994	protein_coding	1.99422	5.92779	0.84426	2.64445	2.89253
ENSMUSG00000078673	Mup19	-1.67294	1.51077	0.000112537	0.00129807	23.9188	protein_coding	4.80319	1.49026	2.66035	0.816108	2.8867
ENSMUSG00000004791	Pgf	1.03098	2.20585	0.000112733	0.00129944	23.8902	protein_coding	2.62038	5.36741	0.768895	1.4946	2.88624
ENSMUSG00000005233	Spc25	1.74873	2.47809	0.000113569	0.00130651	23.9493	protein_coding	2.09399	7.10869	1.09344	3.51713	2.88389
ENSMUSG00000062785	Kcnc3	1.47095	1.25219	0.000113606	0.00130651	23.8558	protein_coding	1.00609	2.80188	0.476652	0.733489	2.88389
ENSMUSG00000114635	Gm49392	1.24566	1.64992	0.000114768	0.001313	23.8107	protein_coding	1.53938	3.66853	0.517911	1.14682	2.88174
ENSMUSG00000046782	Ttc6	-1.25469	2.49971	0.000115336	0.00131771	23.7907	protein_coding	8.76066	3.67705	3.56192	1.26992	2.88018
ENSMUSG00000120731	Gm30605	2.40285	0.479895	0.000116216	0.00132596	23.755	lncRNA	0.301577	1.64987	0.168859	1.05686	2.87747
ENSMUSG00000055704	Gm9978	1.79441	-0.169313	0.000116512	0.00132754	23.7437	TEC	0.268368	0.911422	0.225889	0.276179	2.87695
ENSMUSG00000041193	Pla2g5	2.31395	1.69206	0.000116963	0.00133088	23.8437	protein_coding	0.826842	4.18409	0.713377	2.33714	2.87586
ENSMUSG00000085412	Halr1	1.80961	0.394012	0.000118466	0.00134525	23.6701	lncRNA	0.413367	1.45883	0.207156	0.552789	2.8712
ENSMUSG00000030278	Cidec	1.09164	10.1124	0.000120328	0.00136087	23.6216	protein_coding	639.037	1361.89	175.237	405.77	2.86618
ENSMUSG00000050345	4930486L24Rik	1.2589	1.61115	0.000125272	0.00141017	23.4237	protein_coding	1.48279	3.57008	0.526201	1.11371	2.85073
ENSMUSG00000026950	Neb	-5.3356	5.07205	0.000127234	0.00142748	24.6656	protein_coding	90.6714	2.22474	205.974	1.32028	2.84543
ENSMUSG00000138726	ENSMUSG00000138726	1.28421	2.21908	0.00012897	0.00143738	23.296	lncRNA	2.29758	5.59396	0.953344	1.93421	2.84243
ENSMUSG00000115026	Gm49041	-1.05345	0.544444	0.000130507	0.00144941	23.2441	lncRNA	1.91089	0.915122	0.415021	0.322616	2.83881
ENSMUSG00000054966	Lmntd1	1.36762	0.608583	0.000130807	0.00145112	23.2341	protein_coding	0.640804	1.66715	0.115058	0.665691	2.8383
ENSMUSG00000027656	Ccn5	1.74411	3.22607	0.000132346	0.0014653	23.4345	protein_coding	3.61865	12.1216	0.973241	5.74099	2.83407
ENSMUSG00000020709	Adap2	1.19237	3.98346	0.000137876	0.00151754	23.1529	protein_coding	8.50661	19.449	1.40871	7.62697	2.81886
ENSMUSG00000000792	Slc5a5	-2.67562	4.87324	0.000139124	0.00152728	24.1247	protein_coding	64.1529	10.1028	28.2651	10.805	2.81608
ENSMUSG00000038665	Dgki	-1.87815	0.675072	0.000143707	0.00157042	22.844	protein_coding	2.6825	0.734173	1.17399	0.459455	2.80398
ENSMUSG00000020475	Pgam2	-4.35034	3.90037	0.00014583	0.00158435	24.0139	protein_coding	38.3099	1.87447	82.4172	0.4878	2.80015
ENSMUSG00000044626	Liph	-1.32258	0.90786	0.000146997	0.00159395	22.7268	protein_coding	2.75609	1.09348	0.808952	0.605906	2.79753
ENSMUSG00000028751	Pla2g2e	2.05149	2.63792	0.000147566	0.0015948	22.9211	protein_coding	1.98539	8.17967	0.788198	5.7829	2.79729
ENSMUSG00000094915	ENSMUSG00000094915	2.72613	0.0811604	0.000148883	0.00160612	22.6718	protein_coding	0.163405	1.1992	0.234763	0.65465	2.79422
ENSMUSG00000140076	ENSMUSG00000140076	2.08121	0.500012	0.000151232	0.00162729	22.6043	lncRNA	0.389848	1.63479	0.337506	0.737868	2.78853
ENSMUSG00000122918	ENSMUSG00000122918	1.01446	0.404793	0.000151541	0.00162878	22.5955	lncRNA	0.675345	1.35675	0.214122	0.308584	2.78814
ENSMUSG00000024386	Proc	-1.53542	0.34646	0.000153893	0.00164855	22.5293	protein_coding	1.87964	0.649979	0.533842	0.371683	2.7829
ENSMUSG00000042589	Cux2	3.46743	0.710203	0.000154038	0.00164905	22.6684	protein_coding	0.171201	2.0746	0.180376	1.8894	2.78277
ENSMUSG00000003279	Dlgap1	-1.47399	0.285633	0.000155602	0.00166262	22.4819	protein_coding	1.75963	0.625525	0.559365	0.335592	2.77921
ENSMUSG00000041476	Smpx	-3.97605	2.70218	0.000156681	0.0016699	23.4414	protein_coding	16.028	1.01366	33.7518	0.371642	2.77731
ENSMUSG00000024059	Clip4	-1.15142	4.03641	0.000157156	0.00167391	22.6458	protein_coding	25.1761	11.3183	14.6838	2.85192	2.77627
ENSMUSG00000043068	Fam89a	1.29365	1.57838	0.000158112	0.00167988	22.4133	protein_coding	1.41705	3.4899	0.258067	1.57151	2.77472
ENSMUSG00000038670	Mybpc2	-5.37557	3.30857	0.000158116	0.00167988	23.6326	protein_coding	26.3718	0.620446	59.3321	0.268987	2.77472
ENSMUSG00000041957	Pkp2	1.03236	4.90142	0.000158482	0.00168271	22.563	protein_coding	17.7066	36.1782	4.68071	9.34946	2.77399
ENSMUSG00000013584	Aldh1a2	1.44229	2.18957	0.000159524	0.0016876	22.3752	protein_coding	2.0478	5.57821	0.803433	2.23802	2.77273
ENSMUSG00000027230	Creb3l1	1.19143	5.42949	0.000160839	0.00169584	22.6762	protein_coding	23.4116	53.4682	6.77235	20.8319	2.77061
ENSMUSG00000038555	Reep2	1.29117	0.335063	0.000163382	0.00171739	22.2731	protein_coding	0.536818	1.32105	0.107928	0.51278	2.76513
ENSMUSG00000027765	P2ry1	1.48195	1.80125	0.000164936	0.00172942	22.2327	protein_coding	1.50691	4.21355	0.592151	1.72733	2.7621
ENSMUSG00000031298	Adgrg2	-1.0721	3.93462	0.000165045	0.00172948	22.363	protein_coding	22.8549	10.8627	7.67845	3.67139	2.76208
ENSMUSG00000031520	Vegfc	1.02565	2.2568	0.000166769	0.00174428	22.1856	protein_coding	2.72936	5.54992	0.72967	1.5769	2.75838
ENSMUSG00000045555	Mettl24	1.1436	2.20546	0.000167504	0.0017498	22.1669	protein_coding	2.4628	5.43722	0.789425	1.60416	2.75701
ENSMUSG00000121863	ENSMUSG00000121863	1.89242	0.45557	0.000167646	0.00175019	22.1633	lncRNA	0.414469	1.5538	0.282201	0.535111	2.75691
ENSMUSG00000031283	Chrdl1	1.47849	6.16171	0.000167932	0.001751	22.7044	protein_coding	33.1061	92.223	9.41064	44.0388	2.75671
ENSMUSG00000038754	Elovl3	-3.50229	1.38384	0.000169558	0.00176468	22.6881	protein_coding	5.97061	0.498493	2.81102	1.12205	2.75333
ENSMUSG00000021469	Msx2	-1.23584	2.71565	0.000173502	0.00179573	22.0356	protein_coding	10.1789	4.32729	3.74354	1.76848	2.74576
ENSMUSG00000078877	Gm14295	1.09035	1.20777	0.000174275	0.00180152	21.9986	protein_coding	1.21216	2.5737	0.318283	0.75422	2.74436
ENSMUSG00000074521	Zfp1003	1.09873	2.17555	0.000175748	0.00181229	21.9629	protein_coding	2.46918	5.28752	0.421987	1.82984	2.74177
ENSMUSG00000035783	Acta2	1.18858	9.03391	0.000175933	0.00181309	22.0609	protein_coding	286.661	653.36	76.207	215.647	2.74158
ENSMUSG00000049265	Kcnk3	-1.06267	6.44406	0.000180348	0.00184953	22.0995	protein_coding	131.125	62.7494	14.272	25.435	2.73294
ENSMUSG00000027661	Slc2a10	1.22762	2.42667	0.000181907	0.00186325	21.8174	protein_coding	2.75029	6.45563	0.847906	2.24642	2.72973
ENSMUSG00000078949	R3hdml	-1.58303	2.46137	0.000182471	0.00186675	21.906	protein_coding	9.38291	3.12123	5.04719	1.71901	2.72891
ENSMUSG00000051747	Ttn	-4.69885	7.43418	0.000182691	0.00186787	22.9609	protein_coding	457.061	17.6751	1023.69	9.8979	2.72865
ENSMUSG00000037217	Syn1	1.24133	0.175264	0.000183576	0.00187464	21.7789	protein_coding	0.483226	1.15066	0.120423	0.380105	2.72708
ENSMUSG00000032648	Pygm	-4.44228	4.36549	0.000191539	0.00194299	22.7436	protein_coding	53.365	2.44071	117.561	0.627879	2.71153
ENSMUSG00000031722	Hp	1.83888	9.07789	0.000192571	0.0019511	21.981	protein_coding	202.49	724.339	67.0479	408.186	2.70972
ENSMUSG00000000320	Alox12	-1.13533	0.544245	0.000193982	0.00196303	21.5473	protein_coding	1.96051	0.889603	0.49373	0.366584	2.70707
ENSMUSG00000109311	AI314278	2.2762	0.154041	0.000195831	0.00197937	21.5076	lncRNA	0.247531	1.25903	0.153919	0.749874	2.70347
ENSMUSG00000023019	Gpd1	-1.34307	9.14423	0.000196591	0.00198466	21.7121	protein_coding	930.381	366.708	186.111	208.879	2.70231
ENSMUSG00000040794	C1qtnf4	-1.46167	0.635865	0.000198431	0.00200084	21.4525	protein_coding	2.33753	0.836493	0.908041	0.428261	2.69879
ENSMUSG00000057123	Gja5	1.14296	3.13705	0.000199569	0.0020099	21.4459	protein_coding	4.81303	10.6221	1.5437	3.77113	2.69682
ENSMUSG00000032356	Rasgrf1	-1.49079	2.18964	0.000203029	0.00203986	21.3993	protein_coding	7.53749	2.6887	2.31378	1.70011	2.6904
ENSMUSG00000031286	Glt28d2	-1.26322	2.05754	0.000204389	0.00205108	21.3291	protein_coding	6.42421	2.66882	2.65166	0.980426	2.68802
ENSMUSG00000087028	Gm13387	2.03842	0.681825	0.000204627	0.00205127	21.3243	lncRNA	0.46475	1.88972	0.220146	1.18081	2.68798
ENSMUSG00000111602	Gm32014	-1.97494	1.542	0.000204652	0.00205127	21.4248	lncRNA	5.31595	1.34663	1.95458	1.01833	2.68798
ENSMUSG00000026202	Tuba4a	-1.29937	5.24425	0.000205928	0.00205894	21.8023	protein_coding	61.1836	24.9243	39.6809	9.14393	2.68636
ENSMUSG00000101438	Gm19412	1.23554	1.30384	0.000207414	0.00206787	21.268	lncRNA	1.19356	2.82142	0.379599	0.920478	2.68448
ENSMUSG00000030346	Rad51ap1	1.20515	1.02264	0.00020836	0.00207362	21.2491	protein_coding	0.981365	2.27976	0.212291	0.817728	2.68327
ENSMUSG00000016349	Eef1a2	-4.85433	3.31361	0.000213931	0.00211904	22.2405	protein_coding	25.985	0.889283	59.2562	0.387776	2.67386
ENSMUSG00000120456	1700080G18Rik	-1.20858	0.979417	0.000215303	0.00212542	21.1132	lncRNA	2.84403	1.21056	0.758413	0.513497	2.67255
ENSMUSG00000109297	Gm31522	1.77688	0.373406	0.000215512	0.00212542	21.1092	lncRNA	0.414393	1.46264	0.234363	0.580071	2.67255
ENSMUSG00000020591	Ntsr2	-1.33631	1.69743	0.000215559	0.00212542	21.1083	protein_coding	5.03322	1.97259	1.09364	1.03953	2.67255
ENSMUSG00000028655	Mfsd2a	-2.75531	1.78674	0.000216744	0.00213434	21.4675	protein_coding	7.32238	1.06864	9.28381	0.791609	2.67074
ENSMUSG00000029368	Alb	-1.53961	5.83938	0.000217697	0.00214122	21.7413	protein_coding	99.2837	34.0735	50.1175	15.0656	2.66934
ENSMUSG00000026344	Lypd1	1.96888	0.801451	0.000218924	0.00215077	21.0443	protein_coding	0.526893	2.06539	0.35258	1.03539	2.66741
ENSMUSG00000085289	Gm15337	1.98432	0.485554	0.000222616	0.00217814	20.9752	lncRNA	0.411519	1.60086	0.368059	0.598807	2.66191
ENSMUSG00000120148	2810036E18Rik	-1.05368	0.346589	0.000223024	0.0021796	20.9677	lncRNA	1.61554	0.783522	0.43388	0.276156	2.66162
ENSMUSG00000103965	Gm30173	1.45829	1.45625	0.000224293	0.00218946	20.9443	lncRNA	1.1984	3.26527	0.674057	1.15417	2.65966
ENSMUSG00000020258	Glyctk	1.28716	1.43647	0.000226361	0.00220068	20.9065	protein_coding	1.28717	3.16167	0.542916	1.05492	2.65744
ENSMUSG00000006764	Tph2	5.77437	2.94992	0.000227646	0.00220687	21.8018	protein_coding	0.201473	11.4427	0.141604	16.7141	2.65622
ENSMUSG00000005716	Pvalb	-6.2251	6.73177	0.000229634	0.00221716	21.9219	protein_coding	293.454	3.88233	669.238	4.25843	2.6542
ENSMUSG00000060600	Eno3	-3.61892	5.05665	0.000236485	0.00226331	21.7904	protein_coding	81.4795	6.69644	167.791	3.71922	2.64526
ENSMUSG00000020331	Hcn2	1.7443	0.0287502	0.0002388	0.00227693	20.687	protein_coding	0.316307	1.07515	0.179496	0.51206	2.64265
ENSMUSG00000068009	Bpifb6	2.94897	0.708438	0.000241214	0.00229474	20.738	protein_coding	0.274978	2.06384	0.35932	1.53275	2.63927
ENSMUSG00000019312	Grb7	-1.09499	3.66947	0.000242159	0.00230243	20.7387	protein_coding	19.1185	8.94808	5.84019	3.26039	2.63781
ENSMUSG00000022840	Adcy5	1.16324	6.3493	0.000245553	0.00232943	20.8518	protein_coding	45.1646	101.031	19.5377	28.0455	2.63275
ENSMUSG00000037095	Lrg1	1.67355	7.89144	0.000246051	0.00233284	21.0295	protein_coding	98.1781	313.036	40.4875	142.849	2.63211
ENSMUSG00000025197	Cyp2c23	1.89529	1.2638	0.000247177	0.00234088	20.5624	protein_coding	0.777508	2.93309	0.392588	1.56418	2.63062
ENSMUSG00000022385	Gtse1	2.42525	1.96487	0.00024933	0.00235333	20.6891	protein_coding	0.942534	5.16681	0.62651	3.50707	2.62832
ENSMUSG00000123421	ENSMUSG00000123421	2.87304	0.124505	0.000255638	0.00239807	20.4253	lncRNA	0.164723	1.24598	0.115431	0.926948	2.62014
ENSMUSG00000047821	Trim16	1.04703	4.16479	0.00025593	0.00239947	20.5057	protein_coding	10.4955	21.6467	4.11417	4.63155	2.61988
ENSMUSG00000091199	Gm2619	2.14588	1.31923	0.00025989	0.00243231	20.3895	lncRNA	0.688962	3.1254	0.590512	1.55872	2.61398
ENSMUSG00000036867	Smad6	1.02095	4.23956	0.000265523	0.00247151	20.348	protein_coding	11.2238	22.7203	2.90837	6.4953	2.60704
ENSMUSG00000036611	Eepd1	1.12768	7.6985	0.000265734	0.00247211	20.4157	protein_coding	117.43	256.605	44.3276	58.808	2.60693
ENSMUSG00000034212	Ankmy1	1.36791	2.45907	0.000270722	0.00250604	20.193	protein_coding	2.59715	6.73731	1.54634	2.42376	2.60101
ENSMUSG00000033213	AA467197	1.86884	1.43781	0.000271053	0.00250773	20.1881	protein_coding	0.928832	3.32485	0.641304	1.91777	2.60072
ENSMUSG00000048967	Yjefn3	-1.05415	0.637727	0.000273302	0.00251884	20.1391	protein_coding	2.06196	0.985642	0.258577	0.400196	2.5988
ENSMUSG00000030677	Kif22	1.25256	2.25357	0.00027469	0.00252644	20.1187	protein_coding	2.39415	5.73576	1.04251	2.01278	2.59749
ENSMUSG00000120133	Gm56945	-1.19215	1.06269	0.000277135	0.00254303	20.0831	lncRNA	3.00803	1.29902	0.743079	0.594803	2.59465
ENSMUSG00000122074	ENSMUSG00000122074	-1.09648	0.382546	0.00028398	0.00258453	19.985	lncRNA	1.72099	0.792516	0.55687	0.300795	2.58762
ENSMUSG00000064179	Tnnt1	-5.5058	3.83692	0.000294093	0.00265518	20.8303	protein_coding	38.3988	0.838875	92.1541	0.472294	2.57591
ENSMUSG00000098465	Mir1668	1.17129	0.50513	0.000299302	0.00269068	19.7748	miRNA	0.650675	1.49884	0.375939	0.337587	2.57014
ENSMUSG00000067786	Nnat	1.87096	8.99295	0.000301232	0.00270514	20.1915	protein_coding	187.285	684.918	116.087	162.035	2.56781
ENSMUSG00000128730	ENSMUSG00000128730	1.26618	0.710127	0.00030274	0.00271433	19.7293	lncRNA	0.750888	1.79495	0.310271	0.669332	2.56634
ENSMUSG00000128555	ENSMUSG00000128555	-1.05993	0.327867	0.000303364	0.00271848	19.7211	lncRNA	1.62403	0.770085	0.471821	0.266556	2.56567
ENSMUSG00000115324	4930527F14Rik	1.28997	1.44553	0.000304898	0.00273078	19.701	lncRNA	1.29893	3.16807	0.465743	1.24088	2.56371
ENSMUSG00000025348	Itga7	1.08708	6.7832	0.000311841	0.00278407	19.8038	protein_coding	63.6578	135.147	17.5275	45.8292	2.55532
ENSMUSG00000029059	Prxl2b	1.01544	6.09757	0.000312494	0.0027866	19.7914	protein_coding	41.1089	83.0757	10.9294	26.6356	2.55492
ENSMUSG00000025347	Tmt1b	1.51448	3.26124	0.000312513	0.0027866	19.7708	protein_coding	4.2395	12.1322	1.65508	5.54366	2.55492
ENSMUSG00000023232	Serinc2	-1.08517	3.54468	0.000317199	0.00282292	19.6308	protein_coding	17.4489	8.22315	6.51651	2.88284	2.5493
ENSMUSG00000033065	Pfkm	-2.00746	4.66749	0.000321341	0.00285269	20.2542	protein_coding	49.088	12.1987	70.0099	1.68225	2.54475
ENSMUSG00000143237	ENSMUSG00000143237	2.2111	0.46336	0.000322005	0.00285663	19.4897	lncRNA	0.335432	1.59899	0.0824152	1.11319	2.54415
ENSMUSG00000049791	Fzd4	1.007	8.60149	0.000324605	0.00287212	19.511	protein_coding	234.814	471.863	88.7981	77.5118	2.5418
ENSMUSG00000019817	Plagl1	1.03265	5.08874	0.000325909	0.00287761	19.6222	protein_coding	20.1576	41.2443	7.90675	8.8474	2.54097
ENSMUSG00000019368	Sec14l4	-1.10367	1.76993	0.000326929	0.00288419	19.4244	protein_coding	4.91591	2.27759	2.08972	0.788832	2.53998
ENSMUSG00000061462	Obscn	-4.16026	2.55461	0.000328186	0.00289165	20.2125	protein_coding	14.6033	0.812339	32.4164	0.319798	2.53885
ENSMUSG00000046215	Rprml	-1.82033	0.0627229	0.000329118	0.00289834	19.3981	protein_coding	1.60442	0.440397	0.49934	0.358503	2.53785
ENSMUSG00000081058	H3c15	1.23321	3.22871	0.000329783	0.00290116	19.4728	protein_coding	4.87577	11.4885	0.830903	5.81934	2.53743
ENSMUSG00000001739	Cldn15	1.05148	5.08042	0.000331082	0.00290954	19.5741	protein_coding	19.8643	41.1049	7.22287	10.6911	2.53617
ENSMUSG00000074923	Pak6	-1.42355	1.07714	0.000333428	0.00292558	19.3468	protein_coding	3.24086	1.19582	2.0256	0.493182	2.53379
ENSMUSG00000062444	Ap3b2	1.47102	0.968793	0.000335408	0.00294141	19.3235	protein_coding	0.80933	2.25952	0.409446	0.5033	2.53144
ENSMUSG00000075225	Ccdc162	-1.05988	1.35741	0.00033822	0.00296245	19.2906	protein_coding	3.59023	1.72266	1.01758	0.62881	2.52835
ENSMUSG00000063193	Cd300lb	1.11602	2.42082	0.000339592	0.00296883	19.2747	protein_coding	2.92081	6.32642	0.796893	2.15116	2.52741
ENSMUSG00000104445	Rhbg	-1.0221	0.570149	0.000341167	0.00297641	19.2565	protein_coding	1.91815	0.9397	0.825567	0.26532	2.52631
ENSMUSG00000030406	Gipr	1.05388	1.59455	0.000344553	0.00300107	19.2177	protein_coding	1.67279	3.43411	0.857067	0.695997	2.52272
ENSMUSG00000001520	Nrip2	1.1822	1.75689	0.000344706	0.00300107	19.216	protein_coding	1.73964	3.93711	0.490343	1.51662	2.52272
ENSMUSG00000030785	Cox6a2	-3.47567	5.60803	0.000346511	0.00301102	20.1249	protein_coding	118.134	10.6395	252.829	2.53417	2.52129
ENSMUSG00000032925	Itgbl1	1.39881	3.16196	0.000346565	0.00301102	19.3034	protein_coding	4.2541	11.1603	1.44561	4.58411	2.52129
ENSMUSG00000007877	Tcap	-3.97621	4.53075	0.000348067	0.00301939	20.1059	protein_coding	58.1469	3.70481	129.817	1.10887	2.52008
ENSMUSG00000037406	Htra4	1.62259	2.12307	0.000352063	0.00305091	19.1682	protein_coding	1.75465	5.40098	0.725392	2.90611	2.51557
ENSMUSG00000127667	ENSMUSG00000127667	1.90374	0.248308	0.000360319	0.00311284	19.0425	lncRNA	0.354964	1.31112	0.256792	0.64748	2.50684
ENSMUSG00000020150	Gamt	1.03153	4.92998	0.000364715	0.00314114	19.1681	protein_coding	18.057	36.9088	5.89414	11.3436	2.50291
ENSMUSG00000108956	Gm45179	-1.39886	0.511688	0.000369686	0.00317745	18.9424	TEC	2.07403	0.773348	1.0007	0.380882	2.49792
ENSMUSG00000000317	Bcl6b	1.1629	3.65341	0.000376218	0.00322208	18.9796	protein_coding	6.85038	15.3535	2.40161	5.75397	2.49186
ENSMUSG00000105518	Gm42674	1.10172	3.73604	0.000380145	0.0032524	18.9153	protein_coding	7.52449	16.1585	4.44019	3.78979	2.4878
ENSMUSG00000086507	Adap2os	1.42385	2.59553	0.000390448	0.00331526	18.7708	lncRNA	2.79621	7.46869	1.14041	3.60274	2.47948
ENSMUSG00000049404	Rarres1	1.14093	1.69774	0.000390896	0.00331739	18.7258	protein_coding	1.70132	3.73661	0.417325	1.44074	2.4792
ENSMUSG00000049134	Nrap	-4.31322	2.94176	0.000393682	0.00332928	19.5806	protein_coding	19.4182	0.983838	43.7486	0.571041	2.47765
ENSMUSG00000018774	Cd68	1.00958	5.15734	0.000394769	0.00333608	18.8645	protein_coding	21.4046	43.1165	8.08802	13.3481	2.47676
ENSMUSG00000120104	4122401K19Rik	1.10439	1.26441	0.000402301	0.00339535	18.6147	lncRNA	1.2624	2.69548	0.517579	0.839488	2.46912
ENSMUSG00000074171	Gm6658	-1.14886	0.245933	0.000407338	0.00343098	18.5667	TEC	1.55821	0.694272	0.427996	0.293381	2.46458
ENSMUSG00000046186	Cd109	1.02844	2.20056	0.000410867	0.00345552	18.5335	protein_coding	2.61865	5.32491	0.637785	1.64203	2.46149
ENSMUSG00000038295	Atg9b	-1.13072	1.06819	0.000413003	0.00347001	18.5136	protein_coding	2.93969	1.33351	0.313439	0.613183	2.45967
ENSMUSG00000055632	Hmcn2	1.66088	2.08858	0.000419649	0.00351882	18.4919	protein_coding	1.67234	5.31721	0.614731	3.38654	2.4536
ENSMUSG00000087443	Ppp1r18os	1.20459	1.21731	0.000425484	0.00356066	18.3992	lncRNA	1.15239	2.6436	0.523764	0.93977	2.44847
ENSMUSG00000048126	Col6a3	1.13594	8.06658	0.000432391	0.00360947	18.483	protein_coding	150.935	331.646	60.8748	102.162	2.44256
ENSMUSG00000005968	Tuft1	-1.03308	2.65944	0.000436961	0.00364251	18.2974	protein_coding	9.15559	4.47833	3.18142	1.58689	2.4386
ENSMUSG00000019906	Lin7a	1.17408	0.781806	0.000436997	0.00364251	18.2971	protein_coding	0.839522	1.86587	0.360196	0.592555	2.4386
ENSMUSG00000112234	Gm48427	-1.54484	1.28816	0.000451569	0.00374173	18.1849	lncRNA	3.92194	1.35328	2.46782	0.746638	2.42693
ENSMUSG00000052374	Actn2	-3.9949	3.19005	0.000455388	0.00377152	18.9812	protein_coding	22.6705	1.44476	50.3926	0.956675	2.42348
ENSMUSG00000035681	Kcnc2	1.75553	1.55279	0.000461569	0.00380772	18.1092	protein_coding	1.05207	3.60146	0.486818	2.01649	2.41933
ENSMUSG00000084128	Esrp2	-1.16008	1.99729	0.000462711	0.00381434	18.0792	protein_coding	5.91282	2.64066	2.70457	0.943308	2.41858
ENSMUSG00000021696	Elovl7	-1.0264	2.0936	0.00046485	0.0038254	18.0617	protein_coding	6.0823	2.99509	1.59323	1.25199	2.41732
ENSMUSG00000018907	Alox12e	4.72882	1.03409	0.000468243	0.00384957	18.3518	protein_coding	0.0909829	2.75916	0.0835848	3.3345	2.41459
ENSMUSG00000096111	Gm21917	1.23242	1.58706	0.000483803	0.00394856	17.9104	lncRNA	1.48761	3.50485	0.813187	1.05551	2.40356
ENSMUSG00000020695	Mrc2	1.74798	6.01646	0.000490601	0.00399049	18.4253	protein_coding	25.5453	85.7401	7.43524	51.2113	2.39897
ENSMUSG00000120741	Gm33302	-1.23729	0.574497	0.000496294	0.00402706	17.8142	lncRNA	2.05458	0.863611	0.803094	0.353973	2.39501
ENSMUSG00000043782	Bicdl2	-1.01682	0.792275	0.000497688	0.00403448	17.8037	protein_coding	2.30134	1.12848	0.81218	0.346776	2.39421
ENSMUSG00000102752	Gm7694	1.08609	3.75366	0.000506085	0.00409466	17.8333	protein_coding	7.66053	16.3227	1.93509	6.62423	2.38778
ENSMUSG00000007122	Casq1	-4.68239	3.19055	0.000510873	0.00412369	18.5115	protein_coding	23.6437	0.906531	54.2443	0.514674	2.38471
ENSMUSG00000054582	Pabpc1l	1.19779	1.79796	0.000518923	0.00417645	17.6467	protein_coding	1.751	4.06112	0.639474	1.48025	2.37919
ENSMUSG00000101009	1700108F19Rik	1.23718	0.707196	0.000520007	0.00418318	17.6389	lncRNA	0.752132	1.78226	0.127659	0.703098	2.37849
ENSMUSG00000087203	Gm13986	1.0814	0.373231	0.000532512	0.00425934	17.5499	lncRNA	0.62548	1.33111	0.193452	0.407346	2.37066
ENSMUSG00000031791	Tmem38a	-2.81665	3.58038	0.000536831	0.00428167	18.2259	protein_coding	26.456	3.75567	51.1121	0.84914	2.36839
ENSMUSG00000021950	Anxa8	1.39049	2.15248	0.000541273	0.00430893	17.5012	protein_coding	2.05919	5.41417	0.712796	2.69209	2.36563
ENSMUSG00000056162	Cndp1	1.18776	1.21746	0.000544786	0.00432684	17.4649	protein_coding	1.14278	2.63001	0.55767	0.772451	2.36383
ENSMUSG00000102418	Sh2d1b1	1.34997	0.474228	0.000545453	0.00432788	17.4603	protein_coding	0.569602	1.4922	0.340706	0.562677	2.36372
ENSMUSG00000053647	Gper1	1.0969	1.03617	0.000549132	0.00435226	17.4353	protein_coding	1.06744	2.25684	0.408143	0.68672	2.36128
ENSMUSG00000006611	Hfe	1.01137	5.5927	0.000553175	0.00436855	17.6131	protein_coding	29.003	58.4196	5.66394	22.9294	2.35966
ENSMUSG00000122455	ENSMUSG00000122455	1.34072	0.889721	0.000555859	0.00438498	17.3899	lncRNA	0.834354	2.08904	0.503474	0.569106	2.35803
ENSMUSG00000092035	Peg10	1.42828	3.36926	0.000570006	0.00447708	17.4528	protein_coding	4.8193	12.9661	1.57133	6.90626	2.34901
ENSMUSG00000027581	Stmn3	1.62146	0.029225	0.000573488	0.00448685	17.274	protein_coding	0.336205	1.05806	0.206358	0.458876	2.34806
ENSMUSG00000023033	Scn8a	1.83255	1.9048	0.000581762	0.00453132	17.2882	protein_coding	1.31383	4.71086	0.293923	3.28906	2.34378
ENSMUSG00000134320	ENSMUSG00000134320	1.75719	1.16588	0.000600774	0.00465416	17.1139	lncRNA	0.789138	2.70764	0.541541	1.30439	2.33216
ENSMUSG00000028195	Ccn1	1.29525	4.4441	0.000606102	0.00468539	17.3209	protein_coding	11.1166	27.2481	4.09786	12.6731	2.32925
ENSMUSG00000030244	Gys2	-1.18737	4.87699	0.000608511	0.0046997	17.3634	protein_coding	45.8825	20.1097	7.95571	11.6588	2.32793
ENSMUSG00000030317	Timp4	1.26984	7.86134	0.00061749	0.00474725	17.2101	protein_coding	121.382	292.8	71.5606	71.1276	2.32356
ENSMUSG00000006542	Prkag3	2.48775	2.69444	0.000635762	0.00485447	17.2357	protein_coding	1.54746	8.7789	1.64425	6.04305	2.31386
ENSMUSG00000009378	Slc16a12	1.54641	3.37916	0.000636868	0.0048585	17.0943	protein_coding	4.53974	13.2517	1.76341	7.80686	2.3135
ENSMUSG00000031891	Hsd11b2	1.06322	1.24544	0.00065844	0.00498172	16.7661	protein_coding	1.24349	2.64297	0.648433	0.623266	2.30262
ENSMUSG00000070407	Hs3st3b1	-1.32771	2.27982	0.000661602	0.00499735	16.7821	protein_coding	7.63774	3.06596	2.28314	2.31298	2.30126
ENSMUSG00000048416	Mlf1	-2.41383	1.4056	0.000682871	0.00512808	16.8441	protein_coding	5.17438	0.971357	9.05103	0.33431	2.29004
ENSMUSG00000040666	Sh3bgr	-2.7749	2.6555	0.000702061	0.00524877	17.0284	protein_coding	13.6476	1.98768	26.74	0.530439	2.27994
ENSMUSG00000028773	Fabp3	-1.7609	4.45025	0.000703169	0.00525472	17.034	protein_coding	39.8344	11.7731	52.697	3.13645	2.27945
ENSMUSG00000058743	Kcnj14	1.76673	2.9057	0.000704367	0.0052595	16.7013	protein_coding	2.86138	9.68111	1.80483	5.22824	2.27906
ENSMUSG00000007034	Slc44a4	-1.17949	2.40349	0.000705735	0.00526454	16.525	protein_coding	8.01304	3.53656	1.91049	1.60545	2.27864
ENSMUSG00000093812	Gm5627	2.98933	0.435941	0.000724657	0.00538184	16.4914	lncRNA	0.198837	1.6483	0.083872	1.38041	2.26907
ENSMUSG00000025955	Akr1cl	2.56897	4.22009	0.000730248	0.00540904	16.9662	protein_coding	4.38225	26.0738	3.34076	15.727	2.26688
ENSMUSG00000042532	Golga7b	-1.37501	2.84792	0.000738704	0.00545142	16.4681	protein_coding	11.6953	4.4839	4.37308	3.17014	2.26349
ENSMUSG00000038132	Rbm24	-2.74393	1.7055	0.000739216	0.00545142	16.685	protein_coding	6.83393	1.00143	12.7455	0.48215	2.26349
ENSMUSG00000032537	Ephb1	1.5064	2.56127	0.000739532	0.00545142	16.4086	protein_coding	2.56986	7.35075	0.84268	3.98754	2.26349
ENSMUSG00000037979	Ccdc92	-1.16515	1.94067	0.000741786	0.00546324	16.3341	protein_coding	5.68947	2.5474	3.18185	0.938045	2.26255
ENSMUSG00000031448	Adprhl1	-1.40016	1.02107	0.000749291	0.00550814	16.298	protein_coding	3.06848	1.16188	2.45018	0.533723	2.25899
ENSMUSG00000027022	Xirp2	-3.16088	3.63355	0.000756793	0.00554707	16.9558	protein_coding	28.7156	3.21516	59.3021	1.48557	2.25594
ENSMUSG00000053093	Myh7	-3.88592	3.52016	0.000768282	0.00562049	16.8976	protein_coding	28.4207	1.92834	65.5073	0.812572	2.25023
ENSMUSG00000059854	Hydin	2.27548	0.529011	0.000781837	0.00568852	16.1714	protein_coding	0.354883	1.70612	0.234639	1.30225	2.245
ENSMUSG00000001604	Tcea3	-1.67214	3.34905	0.000787829	0.00572469	16.4469	protein_coding	17.9936	5.64369	21.9597	1.63374	2.24225
ENSMUSG00000054626	Xlr	1.15245	0.741523	0.000789876	0.00573214	16.1088	protein_coding	0.800373	1.83594	0.394319	0.62893	2.24168
ENSMUSG00000038239	Hrc	-3.45315	2.31593	0.000798172	0.00577495	16.6092	protein_coding	11.6089	1.0607	24.8868	0.483392	2.23845
ENSMUSG00000056366	Fabp3-ps1	-1.92093	1.47279	0.000808575	0.00583512	16.1402	processed_pseudogene	4.94147	1.30279	7.09828	0.427552	2.23395
ENSMUSG00000035186	Ubd	2.79697	5.35545	0.00081977	0.00590073	16.6486	protein_coding	8.32841	58.3424	8.62641	56.3785	2.22909
ENSMUSG00000002266	Zim1	1.52978	2.85636	0.000822493	0.0059178	16.0787	protein_coding	3.14655	9.10694	2.1552	4.04466	2.22784
ENSMUSG00000031548	Sfrp1	1.17718	3.81847	0.000823777	0.00592451	16.0903	protein_coding	7.64008	17.2611	2.27693	7.15549	2.22735
ENSMUSG00000096674	Mup15	-2.12819	0.592908	0.000830235	0.00596383	16.0096	protein_coding	2.67294	0.587484	2.53911	0.51959	2.22447
ENSMUSG00000122470	ENSMUSG00000122470	1.17177	0.324405	0.000831785	0.00597189	15.9246	lncRNA	0.568494	1.29699	0.321456	0.357652	2.22389
ENSMUSG00000030218	Mgp	1.46311	6.19698	0.000834037	0.00598296	16.3121	protein_coding	34.273	94.3122	11.6618	44.9183	2.22308
ENSMUSG00000090877	Hspa1b	-1.00004	5.68296	0.000834914	0.00598411	16.1404	protein_coding	75.6543	37.8367	31.0933	12.9084	2.223
ENSMUSG00000042845	Wfdc12	1.42065	2.30539	0.000838416	0.00599772	15.9268	protein_coding	2.24896	6.0362	0.852703	2.9888	2.22201
ENSMUSG00000030592	Ryr1	-3.64364	3.64033	0.000863532	0.0061189	16.4504	protein_coding	30.3285	2.42084	68.0365	0.411897	2.21333
ENSMUSG00000078816	Prkcg	1.18163	1.3711	0.000865538	0.00612433	15.7836	protein_coding	1.30201	2.94076	0.38533	1.18054	2.21294
ENSMUSG00000028116	Myoz2	-2.84183	2.95019	0.000875227	0.00617835	16.2672	protein_coding	16.9966	2.36898	34.7603	0.577381	2.20913
ENSMUSG00000086390	1810019D21Rik	-1.16588	0.502829	0.000877681	0.00619048	15.7344	lncRNA	1.90749	0.850191	0.916763	0.336602	2.20828
ENSMUSG00000055027	Smyd1	-2.00947	1.58006	0.000878379	0.00619281	15.8674	protein_coding	5.44408	1.34998	8.10673	0.382028	2.20811
ENSMUSG00000000296	Tpd52l1	-1.53417	1.60387	0.000889961	0.00626135	15.7323	protein_coding	4.94447	1.69615	5.43034	0.492579	2.20333
ENSMUSG00000001020	S100a4	1.04071	5.7218	0.000915624	0.00640708	15.7982	protein_coding	31.2063	64.2202	18.8597	15.4147	2.19334
ENSMUSG00002074891	Gm54641	2.0591	0.519545	0.000926592	0.00647575	15.5534	misc_RNA	0.38665	1.66602	0.372451	0.787458	2.18871
ENSMUSG00000140907	ENSMUSG00000140907	-1.15906	-0.0608189	0.000942828	0.00655926	15.4826	lncRNA	1.17902	0.528719	0.342968	0.243852	2.18315
ENSMUSG00000051596	Otop1	-1.17666	3.64367	0.000946691	0.00657255	15.6126	protein_coding	19.3188	8.52815	6.33366	4.63463	2.18227
ENSMUSG00000111774	Gm38398	1.0214	2.29547	0.00096779	0.00668319	15.3912	lncRNA	2.82996	5.70685	1.3959	1.12005	2.17502
ENSMUSG00000052658	5830454E08Rik	-1.32634	0.127371	0.000969453	0.00669193	15.3852	lncRNA	1.47762	0.596718	0.466111	0.402001	2.17445
ENSMUSG00000020808	Pimreg	1.62256	1.90096	0.000970971	0.00669966	15.4248	protein_coding	1.49407	4.60354	0.728893	2.75996	2.17395
ENSMUSG00000020000	Moxd1	1.63442	1.08496	0.000977858	0.00672512	15.3647	protein_coding	0.792041	2.48739	0.314595	1.76344	2.1723
ENSMUSG00000031972	Acta1	-4.70305	9.30803	0.00100184	0.00685364	15.8912	protein_coding	1677.43	64.3364	3780.87	53.0627	2.16408
ENSMUSG00000067201	H2-M9	1.29725	2.11841	0.00100407	0.00685798	15.2725	protein_coding	2.1381	5.22035	1.29917	1.86769	2.1638
ENSMUSG00000026475	Rgs16	-1.00067	1.52899	0.00101186	0.00688473	15.2361	protein_coding	3.97063	1.97724	1.96399	0.535276	2.16211
ENSMUSG00000126561	ENSMUSG00000126561	1.23893	3.09705	0.0010164	0.00691068	15.2924	lncRNA	4.41434	10.4865	1.36074	4.62906	2.16048
ENSMUSG00000039891	Txlnb	-2.97242	1.86311	0.00104528	0.00706185	15.4878	protein_coding	7.9037	1.01066	16.1729	0.455185	2.15108
ENSMUSG00000045620	Cimap1c	-1.43983	2.64831	0.00106651	0.00717932	15.1586	protein_coding	10.3082	3.78779	2.2577	2.80496	2.14392
ENSMUSG00000031543	Ank1	-2.77532	1.7253	0.00106774	0.00718187	15.3628	protein_coding	6.95595	1.01356	13.8595	0.329353	2.14376
ENSMUSG00000032500	Dclk3	1.45824	0.823136	0.00107619	0.00721847	15.0227	protein_coding	0.712542	2.00734	0.430169	0.895243	2.14156
ENSMUSG00000046561	Arsj	1.03259	0.448681	0.00109105	0.00729104	14.9754	protein_coding	0.692472	1.4117	0.279312	0.408106	2.13721
ENSMUSG00000053980	Gm9930	-1.15462	0.2502	0.00111723	0.00742864	14.8938	TEC	1.53826	0.688681	0.627064	0.291633	2.12909
ENSMUSG00000086111	Gm15326	1.00246	0.220271	0.00113224	0.00751359	14.848	lncRNA	0.581577	1.16601	0.241218	0.285912	2.12415
ENSMUSG00000020897	Aurkb	1.15288	1.95523	0.00113438	0.00752483	14.8416	protein_coding	2.03379	4.54864	1.11797	1.48378	2.1235
ENSMUSG00000073842	Mup7	-2.04104	0.602311	0.00114149	0.00755642	14.8891	protein_coding	2.64299	0.617978	2.42594	0.562221	2.12168
ENSMUSG00000104913	Gm6560	-1.01682	0.412718	0.00115494	0.00762215	14.78	processed_pseudogene	1.69803	0.819353	0.327287	0.365381	2.11792
ENSMUSG00000100075	1700018L02Rik	-1.13227	0.52431	0.00117116	0.00770204	14.7323	lncRNA	1.94255	0.863626	0.804661	0.381842	2.11339
ENSMUSG00000112532	Gm36283	1.94288	0.0631226	0.00117538	0.00772373	14.72	lncRNA	0.281096	1.1152	0.142412	0.788665	2.11217
ENSMUSG00000026271	Gpr35	1.15864	0.493579	0.0012136	0.00792842	14.611	protein_coding	0.66364	1.49187	0.389202	0.370669	2.10081
ENSMUSG00000064225	Paqr9	1.06969	7.49017	0.00125567	0.0081407	14.6338	protein_coding	104.947	220.26	12.1381	109.097	2.08934
ENSMUSG00000064338	mt-Tv	-2.11841	0.697146	0.00125577	0.0081407	14.5913	Mt_tRNA	2.95907	0.657721	3.21301	0.511822	2.08934
ENSMUSG00000019852	Arfgef3	-1.23173	1.17855	0.00126991	0.00821342	14.457	protein_coding	3.2953	1.41154	1.69701	0.679903	2.08548
ENSMUSG00000060548	Tnfrsf19	-1.43232	1.19622	0.00127733	0.00824435	14.4489	protein_coding	3.55394	1.3132	2.24791	0.670225	2.08384
ENSMUSG00000029380	Cxcl1	1.42706	0.497801	0.00128648	0.00828334	14.4132	protein_coding	0.561191	1.55066	0.309182	0.744573	2.08179
ENSMUSG00000046818	Ddit4l	-2.65649	2.54053	0.00129698	0.00832134	14.7732	protein_coding	12.3357	1.95336	24.1161	0.529551	2.07981
ENSMUSG00000032131	Abcg4	1.39564	0.191871	0.00130275	0.00835202	14.3707	protein_coding	0.448044	1.19242	0.269789	0.377436	2.07821
ENSMUSG00000041608	Entpd3	-1.30097	0.78716	0.00131166	0.00839632	14.3477	protein_coding	2.49355	1.0102	0.764863	0.598693	2.07591
ENSMUSG00000130042	ENSMUSG00000130042	1.70287	-0.0297209	0.00131442	0.00841077	14.3407	lncRNA	0.309677	1.01098	0.197734	0.490294	2.07516
ENSMUSG00000011148	Adss1	-2.18155	3.39969	0.00133156	0.00849142	14.7273	protein_coding	20.8976	4.60717	37.0103	0.849663	2.07102
ENSMUSG00000085779	Atcayos	-2.61693	1.33317	0.00133626	0.00850849	14.5303	lncRNA	5.07112	0.825868	10.0374	0.237781	2.07015
ENSMUSG00000110110	Gm30978	1.25665	0.81116	0.00137293	0.00869593	14.1942	lncRNA	0.795954	1.92983	0.373167	0.748251	2.06068
ENSMUSG00000028373	Astn2	1.07365	0.0525866	0.00138697	0.00876502	14.1601	protein_coding	0.473386	1.02666	0.217949	0.300725	2.05725
ENSMUSG00000142994	ENSMUSG00000142994	-1.84249	1.19004	0.00140845	0.00888077	14.1907	lncRNA	3.92931	1.11223	2.24182	0.793215	2.05155
ENSMUSG00000034112	Atp2c2	-1.11495	1.58551	0.00142931	0.00899547	14.0595	protein_coding	4.31587	1.98383	1.39117	1.09758	2.04598
ENSMUSG00000043110	Lrrn4	-1.12006	0.454563	0.00150744	0.00936461	13.8823	protein_coding	1.82941	0.836831	0.481065	0.440193	2.02851
ENSMUSG00000021200	Asb2	-2.22885	2.18741	0.00151088	0.00937904	14.1277	protein_coding	8.87198	1.90099	14.7703	0.98915	2.02784
ENSMUSG00000115009	G930009F23Rik	1.08064	1.29821	0.00151462	0.00938842	13.8665	lncRNA	1.2936	2.7473	0.351575	1.178	2.02741
ENSMUSG00000024030	Abcg1	1.04804	5.61636	0.00154669	0.00954011	14.0021	protein_coding	28.8116	59.7724	20.2533	15.9878	2.02045
ENSMUSG00000018648	Dusp14	-1.20597	0.923134	0.00155398	0.00956892	13.7816	protein_coding	2.7027	1.15851	1.16623	0.627755	2.01914
ENSMUSG00000031994	Adamts8	1.33236	0.366357	0.00157064	0.0096468	13.7463	protein_coding	0.54205	1.3681	0.231844	0.625238	2.01562
ENSMUSG00000032915	Adgre4	1.04495	0.888442	0.00158864	0.00974318	13.7087	protein_coding	0.956001	2.01738	0.506115	0.613725	2.0113
ENSMUSG00000112198	Gm4065	2.36285	0.0381916	0.0015948	0.00977026	13.7039	lncRNA	0.203474	1.13894	0.250766	0.621658	2.01009
ENSMUSG00000107689	Gm44386	-1.21536	4.68507	0.00159853	0.00978957	13.9508	lncRNA	40.4828	17.427	12.0479	8.51334	2.00924
ENSMUSG00000019787	Trdn	-3.13153	3.33055	0.00161183	0.00985306	14.17	protein_coding	23.1023	2.6392	48.9827	1.41158	2.00643
ENSMUSG00000061816	Myl1	-2.02887	6.9626	0.00165827	0.0100781	14.0263	protein_coding	243.455	59.6559	412.039	7.02633	1.99662
ENSMUSG00000027224	Duoxa1	1.39794	1.64222	0.00168269	0.0101973	13.5274	protein_coding	1.40904	3.70301	0.533654	2.03509	1.99151
ENSMUSG00000030789	Itgax	1.30799	2.27668	0.00168641	0.0102162	13.5352	protein_coding	2.34998	5.8738	1.77003	2.43974	1.99071
ENSMUSG00000040026	Saa3	3.23852	3.63852	0.00170011	0.0102807	13.9397	protein_coding	1.86154	17.8477	1.1943	22.8029	1.98798
ENSMUSG00000053358	Gm9905	-1.03353	0.134439	0.00170697	0.0103147	13.4727	TEC	1.35551	0.657925	0.367435	0.317034	1.98654
ENSMUSG00000040287	Stac3	-2.29555	1.14367	0.00170838	0.0103196	13.6243	protein_coding	4.14914	0.839289	7.12185	0.336499	1.98634
ENSMUSG00000020882	Cacnb1	-2.02816	1.65624	0.0017203	0.0103694	13.5866	protein_coding	5.77877	1.42315	9.32228	0.701202	1.98424
ENSMUSG00000046480	Scn4b	-2.80164	1.57856	0.00176197	0.0105374	13.638	protein_coding	6.26074	0.904135	12.3757	0.618948	1.97727
ENSMUSG00000125807	ENSMUSG00000125807	1.28488	0.478771	0.00178049	0.010633	13.3351	lncRNA	0.606508	1.4904	0.366736	0.367405	1.97334
ENSMUSG00000087327	Gm15884	-1.03332	0.432252	0.00179638	0.0107037	13.3062	lncRNA	1.71914	0.837003	0.561193	0.361395	1.97047
ENSMUSG00000137208	ENSMUSG00000137208	-1.24194	0.62864	0.00180226	0.0107287	13.2955	lncRNA	2.1808	0.908855	0.659006	0.629224	1.96945
ENSMUSG00000087176	D230022J07Rik	-1.19299	-0.0925889	0.00180755	0.0107565	13.286	lncRNA	1.17165	0.516071	0.217776	0.283434	1.96833
ENSMUSG00000116581	Gm46565	1.66541	0.640151	0.00181146	0.0107759	13.2865	lncRNA	0.53651	1.77866	0.67236	0.692882	1.96755
ENSMUSG00000049555	Tmie	-1.34555	1.73777	0.00183914	0.0108944	13.2519	protein_coding	5.17184	2.06446	2.82627	1.57475	1.9628
ENSMUSG00000101365	Gm19325	-1.0236	0.524617	0.00184604	0.0109275	13.2176	lncRNA	1.86545	0.913724	0.813227	0.314691	1.96148
ENSMUSG00000085586	Gm11613	-1.02608	0.484179	0.00188916	0.0111397	13.1428	lncRNA	1.79382	0.89522	0.475037	0.55813	1.95313
ENSMUSG00000029769	Ccdc136	-1.01492	1.22435	0.00193347	0.0113216	13.068	protein_coding	3.18561	1.57611	1.2729	0.671601	1.94609
ENSMUSG00000006930	Hap1	-1.04859	1.53676	0.00197697	0.0114844	12.9963	protein_coding	4.06773	1.97743	1.11043	0.997502	1.93989
ENSMUSG00000030433	Sbk2	-1.4138	1.46158	0.00198794	0.0115362	13.0052	protein_coding	4.31207	1.61225	4.23886	0.702862	1.93794
ENSMUSG00000036412	Arsi	1.04269	2.47705	0.00199808	0.0115831	12.9694	protein_coding	3.18176	6.53133	0.829718	3.13227	1.93618
ENSMUSG00000021391	Cenpp	1.21099	0.530044	0.00201954	0.0116753	12.9279	protein_coding	0.660622	1.54513	0.246334	0.752515	1.93273
ENSMUSG00000027075	Slc43a1	-1.02748	3.7319	0.00203926	0.0117559	12.9943	protein_coding	19.5142	9.57772	8.12598	4.27929	1.92974
ENSMUSG00000021622	Ckmt2	-2.69785	3.43378	0.00203954	0.0117559	13.3154	protein_coding	23.42	3.62975	48.5571	1.52972	1.92974
ENSMUSG00000061322	Dnai1	-1.42647	1.28433	0.0020641	0.0118556	12.879	protein_coding	3.78714	1.40096	2.30676	0.914225	1.92608
ENSMUSG00000109508	Gm44956	1.70634	0.583871	0.00208817	0.0119611	12.8279	lncRNA	0.508588	1.70953	0.382589	1.00592	1.92223
ENSMUSG00000070419	Cyp3a57	-1.86287	1.17547	0.00211431	0.0120739	12.8631	protein_coding	3.94477	1.08891	2.30555	0.829929	1.91815
ENSMUSG00000052477	Sp140l2	1.66046	3.01585	0.00211593	0.012079	12.9353	protein_coding	3.23989	10.38	2.60013	4.93793	1.91797
ENSMUSG00000134610	ENSMUSG00000134610	1.14376	0.805723	0.00212011	0.0120988	12.7724	lncRNA	0.841933	1.90761	0.560519	0.566781	1.91726
ENSMUSG00000109764	Klkb1	1.021	0.16339	0.00215009	0.0122367	12.7276	protein_coding	0.539276	1.11133	0.163661	0.438144	1.91234
ENSMUSG00000036040	Adamtsl2	1.2204	0.0888125	0.00216641	0.0122987	12.7036	protein_coding	0.469065	1.06924	0.312684	0.431475	1.91014
ENSMUSG00000034282	Evpl	-1.00035	1.23001	0.00218361	0.0123625	12.6784	protein_coding	3.17977	1.59232	1.94349	0.428295	1.90789
ENSMUSG00000022519	Srl	-2.50163	3.02235	0.00218469	0.0123625	13.038	protein_coding	16.9713	2.98814	34.3349	0.646965	1.90789
ENSMUSG00000038020	Rapgefl1	-1.18096	0.803862	0.002216	0.0124895	12.6316	protein_coding	2.4401	1.06705	0.8072	0.614329	1.90345
ENSMUSG00000028841	Cnksr1	-1.26892	1.63157	0.00221742	0.0124895	12.6446	protein_coding	4.67733	1.9285	4.30341	0.638302	1.90345
ENSMUSG00000060716	Plekhh1	-1.0146	2.2615	0.00222347	0.0125188	12.6278	protein_coding	6.84201	3.38904	2.71232	1.41197	1.90244
ENSMUSG00000001403	Ube2c	1.05874	3.31621	0.00226695	0.0127001	12.6111	protein_coding	5.71033	11.9224	1.89539	5.2527	1.89619
ENSMUSG00000002012	Pnck	-1.24338	0.555465	0.00227638	0.0127358	12.5464	protein_coding	2.04485	0.846634	0.971444	0.462613	1.89498
ENSMUSG00000073000	Ppp1r36dn	1.44804	0.254536	0.0022983	0.0128328	12.5161	lncRNA	0.446107	1.27281	0.34078	0.533348	1.89168
ENSMUSG00000042662	Dusp15	2.21288	1.48123	0.00230361	0.0128582	12.6013	protein_coding	0.785857	3.53944	0.767769	3.1476	1.89082
ENSMUSG00000035451	Foxa1	-1.037	4.69533	0.00234366	0.0130333	12.6286	protein_coding	38.4582	18.757	15.5942	8.7641	1.88494
ENSMUSG00000029915	Clec5a	1.10197	0.175254	0.00236795	0.0131475	12.4219	protein_coding	0.534739	1.1377	0.343156	0.315855	1.88116
ENSMUSG00000105376	Gm36535	1.16501	0.75111	0.0023774	0.013187	12.4094	lncRNA	0.817598	1.82304	0.246858	0.818463	1.87985
ENSMUSG00000021798	Ldb3	-2.49978	4.55545	0.0024469	0.0134968	12.7423	protein_coding	49.8961	8.80948	98.9519	2.93558	1.86977
ENSMUSG00000092164	Rergl	1.59708	0.281407	0.00245507	0.0135242	12.3084	protein_coding	0.42214	1.30216	0.264913	0.784206	1.86889
ENSMUSG00000064361	mt-Tr	-1.01004	0.148681	0.00248374	0.0136394	12.272	Mt_tRNA	1.37284	0.676369	0.583971	0.272447	1.86521
ENSMUSG00000022382	Wnt7b	-1.05783	2.27263	0.00250222	0.0137121	12.2553	protein_coding	6.98984	3.34809	3.84593	1.53121	1.8629
ENSMUSG00000034607	Pof1b	-1.05402	1.76559	0.00252644	0.0138268	12.2187	protein_coding	4.83376	2.32713	1.96122	1.21911	1.85928
ENSMUSG00000109771	Gm35315	1.17377	0.928985	0.00252978	0.0138385	12.2145	protein_coding	0.926726	2.10227	0.244642	1.0761	1.85891
ENSMUSG00000040412	Elapor1	-1.17955	1.57042	0.00257745	0.013994	12.1627	protein_coding	4.36289	1.90606	1.98676	1.02736	1.85406
ENSMUSG00000069910	Spdl1	1.19575	0.817966	0.00262549	0.0142026	12.0987	protein_coding	0.845592	1.95249	0.59274	0.744973	1.84763
ENSMUSG00000030792	Dkkl1	-1.19663	2.97867	0.00263807	0.0142661	12.1642	protein_coding	12.1374	5.29509	3.00319	3.48117	1.84569
ENSMUSG00000130847	ENSMUSG00000130847	2.35183	0.651994	0.00264304	0.0142883	12.133	lncRNA	0.362345	1.90267	0.370522	1.31439	1.84502
ENSMUSG00000142933	ENSMUSG00000142933	-1.01184	0.47409	0.00264388	0.0142883	12.077	lncRNA	1.7769	0.883153	0.670401	0.362615	1.84502
ENSMUSG00000120381	Gm32954	1.09093	0.517964	0.00264586	0.0142898	12.0747	lncRNA	0.705165	1.50017	0.396472	0.473677	1.84497
ENSMUSG00000030200	Bcl2l14	-1.08694	1.57043	0.00268184	0.0144148	12.0327	protein_coding	4.22175	2.00056	1.45654	1.16619	1.84119
ENSMUSG00000067653	Ankrd23	-2.65482	3.36964	0.00269061	0.0144481	12.3925	protein_coding	22.2408	3.5314	47.1038	0.729485	1.84019
ENSMUSG00000020811	Wscd1	1.16508	0.215808	0.00270346	0.0144986	12.0078	protein_coding	0.52823	1.17331	0.233194	0.513586	1.83867
ENSMUSG00000053030	Spink2	1.20053	0.101338	0.00270603	0.0145008	12.0049	protein_coding	0.460806	1.06964	0.165367	0.524003	1.83861
ENSMUSG00000019982	Myb	-1.36502	2.40989	0.00271162	0.0145008	12.0675	protein_coding	8.50498	3.31096	3.94445	2.30808	1.83861
ENSMUSG00000057897	Camk2b	-1.61229	1.53446	0.0027283	0.0145668	12.0448	protein_coding	4.78871	1.56952	5.11029	0.878963	1.83664
ENSMUSG00000048782	Insc	1.30363	0.0475967	0.00273785	0.0145993	11.9686	protein_coding	0.429875	1.04309	0.270788	0.347345	1.83567
ENSMUSG00000061397	Krt79	1.23077	2.07904	0.00276101	0.0146855	11.9542	protein_coding	2.16281	5.02786	1.2285	2.29251	1.83311
ENSMUSG00000032036	Kirrel3	1.10232	0.114521	0.00282604	0.0149605	11.8706	protein_coding	0.489888	1.07701	0.183069	0.448865	1.82505
ENSMUSG00000024598	Fbn2	1.55902	2.55972	0.00282809	0.0149619	11.9526	protein_coding	2.49791	7.38945	0.438036	5.75214	1.82501
ENSMUSG00000095648	Gm2004	1.09283	0.692031	0.00284675	0.0150559	11.8481	protein_coding	0.815711	1.72555	0.385814	0.635714	1.82229
ENSMUSG00000137823	ENSMUSG00000137823	1.13187	0.534079	0.00286135	0.0151141	11.8324	lncRNA	0.704598	1.52537	0.329256	0.546931	1.82062
ENSMUSG00000076617	Ighm	1.7276	8.56106	0.0029244	0.0153652	12.0224	IG_C_gene	151.127	500.94	151.52	236.021	1.81346
ENSMUSG00000078875	Gm14419	1.09055	0.690394	0.00294527	0.0154507	11.7435	protein_coding	0.815711	1.72287	0.385814	0.637876	1.81105
ENSMUSG00000006435	Neurl1a	-1.62456	1.06959	0.00295329	0.0154783	11.7808	protein_coding	3.38475	1.09208	4.90088	0.269444	1.81028
ENSMUSG00000041523	Upk2	-1.70546	1.90351	0.00297025	0.0155478	11.8128	protein_coding	6.45658	1.98438	5.39148	1.36226	1.80833
ENSMUSG00000050854	Tmem125	-1.32369	0.372813	0.00305768	0.0159205	11.6287	protein_coding	1.82007	0.71754	0.628301	0.463959	1.79804
ENSMUSG00000046844	Vat1l	-1.32905	1.63092	0.00306712	0.0159507	11.6486	protein_coding	4.81109	1.90919	1.61577	0.980602	1.79722
ENSMUSG00000113259	Gm35190	1.02737	0.399166	0.00308176	0.0160124	11.6047	lncRNA	0.656231	1.34981	0.165556	0.599013	1.79554
ENSMUSG00000056054	S100a8	1.05552	2.73136	0.00309775	0.0160752	11.6065	protein_coding	3.77823	7.86221	0.786505	3.83029	1.79384
ENSMUSG00000142047	ENSMUSG00000142047	-1.67597	0.381804	0.00313479	0.0162175	11.5723	lncRNA	2.00993	0.637968	0.844291	0.506592	1.79002
ENSMUSG00000032091	Tmprss4	-1.19187	0.456517	0.00315794	0.0163222	11.5303	protein_coding	1.85074	0.817218	0.86807	0.479032	1.78722
ENSMUSG00000048485	Zbtb8b	-1.91467	0.272291	0.00327589	0.016813	11.4532	protein_coding	1.97919	0.526394	1.02833	0.731602	1.77435
ENSMUSG00000023047	Amhr2	1.11237	2.15041	0.00332895	0.0170179	11.3759	protein_coding	2.3972	5.18906	1.18431	2.2196	1.76909
ENSMUSG00000039323	Igfbp2	1.53903	3.18286	0.00333408	0.0170234	11.5107	protein_coding	3.95292	11.5232	1.4657	7.06693	1.76895
ENSMUSG00000026208	Des	-1.95997	5.19542	0.0033519	0.0171092	11.7152	protein_coding	70.1349	18.0686	124.953	3.38425	1.76677
ENSMUSG00000021313	Ryr2	1.215	1.31466	0.00339112	0.0172273	11.3143	protein_coding	1.21772	2.86672	0.725239	1.19956	1.76378
ENSMUSG00000034634	Ly6d	-1.79529	7.7877	0.00339167	0.0172273	11.6117	protein_coding	409.233	118.065	183.054	129.381	1.76378
ENSMUSG00000047419	Cmya5	-2.68195	3.66858	0.00344976	0.0174604	11.6233	protein_coding	27.5856	4.29735	58.6978	1.19444	1.75794
ENSMUSG00000079445	B3gnt7	-1.17647	0.98668	0.00346487	0.0175264	11.2499	protein_coding	2.77548	1.24024	1.75938	0.498948	1.75631
ENSMUSG00000013523	Bcas1	-1.07554	0.474364	0.00349616	0.0176434	11.2223	protein_coding	1.81844	0.861179	0.610679	0.557545	1.75342
ENSMUSG00000109841	E330011O21Rik	-1.04099	1.27393	0.003657	0.0182622	11.0873	lncRNA	3.35393	1.61033	0.824228	0.984114	1.73845
ENSMUSG00000052396	Mogat2	1.42521	1.90123	0.0036704	0.0183074	11.1072	protein_coding	1.67557	4.51566	0.620521	2.83294	1.73737
ENSMUSG00000112307	Gm48751	-1.29198	0.333397	0.00367587	0.0183184	11.0719	TEC	1.74405	0.707812	0.597121	0.402542	1.73711
ENSMUSG00000051076	Vtcn1	-1.09981	1.10499	0.00372028	0.0184904	11.036	protein_coding	2.99902	1.39633	1.64352	0.663241	1.73305
ENSMUSG00000003863	Ppfia3	1.36633	0.339771	0.00376231	0.0186662	11.0025	protein_coding	0.509491	1.33752	0.215939	0.793205	1.72894
ENSMUSG00000101581	C430002N11Rik	1.50208	0.4047	0.00382091	0.0189068	10.9564	lncRNA	0.490777	1.44477	0.235985	0.922186	1.72338
ENSMUSG00000037440	Vnn1	1.68554	3.17301	0.003827	0.0189147	11.1231	protein_coding	3.62297	11.6074	1.95985	8.92473	1.7232
ENSMUSG00000091898	Tnnc1	-1.59433	4.14299	0.00384875	0.0190041	11.206	protein_coding	30.7875	10.2105	47.1654	1.94166	1.72115
ENSMUSG00000085360	Arhgap27os2	-1.01815	-0.0811494	0.0038574	0.0190184	10.9282	lncRNA	1.11635	0.56108	0.152746	0.33273	1.72082
ENSMUSG00000088307	Gm24505	1.24995	0.957127	0.00388044	0.0191054	10.9105	snoRNA	0.907694	2.18168	0.410682	1.18045	1.71884
ENSMUSG00000115186	Gm49417	-1.02692	1.31482	0.00391242	0.0192352	10.8861	lncRNA	3.43172	1.6697	2.06324	0.699885	1.7159
ENSMUSG00000030427	Lilra6	1.22983	1.06751	0.00392024	0.0192649	10.8801	protein_coding	0.988888	2.37671	0.782595	0.801287	1.71523
ENSMUSG00000074300	Smim31	-1.09118	0.300363	0.00395327	0.0193681	10.8553	protein_coding	1.56881	0.738641	0.742905	0.355702	1.71291
ENSMUSG00000138367	ENSMUSG00000138367	1.32309	1.44345	0.00396499	0.0194076	10.8517	lncRNA	1.25562	3.15722	0.642611	1.58193	1.71203
ENSMUSG00000036960	Clca2	1.18171	0.559411	0.00403252	0.0196876	10.7965	protein_coding	0.676689	1.57108	0.461712	0.614025	1.70581
ENSMUSG00000139399	ENSMUSG00000139399	1.11393	0.18307	0.00407681	0.019852	10.7642	lncRNA	0.524207	1.14218	0.238666	0.4571	1.7022
ENSMUSG00000029134	Plb1	1.12506	2.33487	0.00408906	0.0198829	10.7704	protein_coding	2.72346	5.9562	1.24167	2.807	1.70152
ENSMUSG00000030669	Calca	3.49	5.74083	0.0040969	0.019898	11.0816	protein_coding	6.93505	78.4363	4.28877	82.8263	1.70119
ENSMUSG00000051951	Xkr4	1.3127	0.0828505	0.00418434	0.0202177	10.6874	protein_coding	0.42353	1.07653	0.309352	0.441252	1.69427
ENSMUSG00000121248	Gm57459	-1.05421	0.83052	0.00419168	0.0202383	10.6822	lncRNA	2.38238	1.14967	1.30127	0.518798	1.69383
ENSMUSG00000030117	Gdf3	1.25194	0.375919	0.00426882	0.0205139	10.6286	protein_coding	0.562508	1.36305	0.382037	0.715124	1.68795
ENSMUSG00000021485	Mxd3	1.02683	1.14559	0.00431705	0.0206749	10.5956	protein_coding	1.19793	2.44794	0.354947	1.25001	1.68456
ENSMUSG00000026039	Sgo2a	1.14541	1.59419	0.00438911	0.020907	10.5488	protein_coding	1.57649	3.48445	0.315191	1.90049	1.67971
ENSMUSG00000023992	Trem2	1.24436	1.93013	0.00447491	0.0212256	10.505	protein_coding	1.89346	4.50297	0.421373	2.92983	1.67314
ENSMUSG00000050276	Mrgprg	2.46516	3.35775	0.00451365	0.0213431	10.7239	protein_coding	2.57735	14.0573	2.46664	12.8022	1.67074
ENSMUSG00000094985	Topaz1	1.27379	1.33899	0.0045444	0.0214584	10.4503	protein_coding	1.20101	2.90687	0.715137	1.42498	1.6684
ENSMUSG00000042436	Mfap4	1.81297	1.69331	0.00460108	0.021635	10.471	protein_coding	1.13029	4.00993	1.07878	2.40379	1.66484
ENSMUSG00000037254	Itih2	-1.5359	0.546025	0.00477436	0.022225	10.3251	protein_coding	2.2146	0.750266	2.40054	0.373247	1.65316
ENSMUSG00000025017	Pik3ap1	1.08521	3.33296	0.00477542	0.022225	10.3633	protein_coding	5.68377	12.1553	4.29589	4.70714	1.65316
ENSMUSG00000021373	Cap2	-1.88089	2.23705	0.00482509	0.0224437	10.4197	protein_coding	8.54956	2.31913	15.2862	0.72625	1.6489
ENSMUSG00000075410	Prcd	1.11004	0.246927	0.00486113	0.0225677	10.2497	protein_coding	0.551798	1.19999	0.355398	0.429761	1.64651
ENSMUSG00000026807	Ak8	1.26095	-0.0617047	0.00492382	0.022821	10.2126	protein_coding	0.379337	0.956155	0.159635	0.469204	1.64167
ENSMUSG00000039396	Neil3	1.44582	1.03628	0.00495298	0.0229182	10.2068	protein_coding	0.847476	2.36001	0.625307	1.29377	1.63982
ENSMUSG00000052085	Dock8	1.09445	4.21515	0.00505871	0.0233177	10.2574	protein_coding	10.5403	22.6428	7.8219	9.94727	1.63231
ENSMUSG00000110239	Gm45620	-1.62822	0.402689	0.00517644	0.0237498	10.0946	lncRNA	2.01271	0.677381	0.772553	1.01927	1.62434
ENSMUSG00000059149	Mfsd4a	-1.2632	0.946161	0.00519739	0.02382	10.0642	protein_coding	2.81853	1.17	1.19372	0.984839	1.62306
ENSMUSG00000068699	Flnc	-1.54316	4.33485	0.00520863	0.0238455	10.2861	protein_coding	34.7783	11.9271	48.4301	4.42002	1.62259
ENSMUSG00000017723	Wfdc2	-1.24124	6.74551	0.00521534	0.0238697	10.2516	protein_coding	170.895	72.3089	103.934	34.5158	1.62215
ENSMUSG00000028264	Spaca1	1.0482	2.38368	0.00531654	0.0242144	10.0031	protein_coding	2.9497	6.10878	0.880678	3.35362	1.61593
ENSMUSG00000025190	Got1	-1.16488	4.06915	0.00533311	0.0242701	10.1355	protein_coding	25.844	11.5379	30.808	1.43946	1.61493
ENSMUSG00000039720	Got1l1	1.68598	0.357745	0.00534986	0.0243069	9.97861	protein_coding	0.43791	1.40709	0.201872	0.977	1.61427
ENSMUSG00000063415	Cyp26b1	1.51083	2.7673	0.00542819	0.0245832	10.0244	protein_coding	2.9981	8.54365	2.28401	5.77276	1.60936
ENSMUSG00000109321	A330076H08Rik	1.26236	-0.105145	0.00547209	0.0247686	9.90956	lncRNA	0.388564	0.907	0.282824	0.365671	1.6061
ENSMUSG00000015342	Xk	-1.1262	0.821962	0.00548451	0.024808	9.90309	protein_coding	2.41898	1.11877	1.35849	0.613931	1.60541
ENSMUSG00000029086	Prom1	-1.14483	2.38979	0.00551478	0.0249083	9.92111	protein_coding	7.82323	3.5439	2.17053	2.9848	1.60366
ENSMUSG00000020493	Prr11	1.05169	0.389702	0.00558327	0.0251153	9.85225	protein_coding	0.635693	1.35175	0.26808	0.577877	1.60006
ENSMUSG00000026981	Il1rn	1.51097	0.707103	0.00562154	0.025228	9.83983	protein_coding	0.631816	1.83021	0.508888	0.965745	1.59812
ENSMUSG00000037577	Ephx3	1.06701	0.955891	0.00568003	0.0254216	9.80341	protein_coding	1.01175	2.11564	0.428745	0.888355	1.5948
ENSMUSG00000078956	Gm14221	1.2629	0.301096	0.00570296	0.0254914	9.79197	lncRNA	0.521233	1.28511	0.372745	0.571164	1.59361
ENSMUSG00000039114	Nrn1	-1.26624	1.16597	0.00582078	0.0258874	9.74686	protein_coding	3.31145	1.38299	1.4921	1.05584	1.58691
ENSMUSG00000027171	Prrg4	-1.14539	0.0804828	0.00582466	0.0258978	9.73211	protein_coding	1.34812	0.602892	0.71255	0.36161	1.58674
ENSMUSG00000029843	Slc13a4	1.01598	2.41486	0.0059048	0.0261712	9.70403	protein_coding	3.08536	6.2191	0.824506	3.23789	1.58218
ENSMUSG00000078776	Fcgbpl1	1.57201	2.19879	0.00594494	0.0263144	9.7329	protein_coding	1.90291	5.6904	1.09255	3.86837	1.57981
ENSMUSG00000023153	Tmem52	-2.38406	1.10328	0.0061097	0.0268987	9.73473	protein_coding	4.09049	0.787221	8.32133	0.477161	1.57027
ENSMUSG00000021396	Nxnl2	-1.42241	-0.282765	0.00629976	0.0275159	9.51116	protein_coding	1.06634	0.39776	0.241764	0.370376	1.56042
ENSMUSG00000028238	Atp6v0d2	2.07151	0.965101	0.00633939	0.0276108	9.54706	protein_coding	0.554563	2.34636	0.200287	2.68771	1.55892
ENSMUSG00000057751	Megf6	1.23745	0.490651	0.00635114	0.0276464	9.48839	protein_coding	0.613894	1.50956	0.335868	0.827947	1.55836
ENSMUSG00000024049	Myom1	-1.51553	3.43057	0.00639411	0.0277981	9.64403	protein_coding	18.2713	6.39499	28.6864	1.16513	1.55598
ENSMUSG00000023945	Slc5a7	1.6035	3.56621	0.00642753	0.0279218	9.62353	protein_coding	4.98948	15.2001	2.37413	12.2965	1.55406
ENSMUSG00000022762	Ncam2	-1.22576	0.34287	0.00650905	0.0282103	9.41969	protein_coding	1.70114	0.723165	0.897685	0.476103	1.54959
ENSMUSG00000039209	Rpl39l	1.60402	4.20825	0.00658673	0.028503	9.5899	protein_coding	7.81299	23.9291	6.5592	15.5769	1.54511
ENSMUSG00000029375	Cxcl15	-1.16167	3.77415	0.0066469	0.0286749	9.49081	protein_coding	21.0222	9.41799	4.01279	6.26216	1.5425
ENSMUSG00000032373	Car12	1.26837	0.899327	0.00677605	0.0291258	9.31166	protein_coding	0.862615	2.09063	0.315842	1.42996	1.53572
ENSMUSG00000024215	Spdef	-1.06894	0.0689151	0.00690662	0.0295905	9.25467	protein_coding	1.29245	0.614611	0.440201	0.342871	1.52885
ENSMUSG00000030470	Csrp3	-1.46838	3.14003	0.00693057	0.0296478	9.38446	protein_coding	14.6795	5.31341	22.4444	0.895752	1.52801
ENSMUSG00000097183	Gm17501	1.09131	1.26322	0.00700444	0.029902	9.21569	lncRNA	1.2497	2.68931	0.778976	1.12431	1.5243
ENSMUSG00000109510	Gm42417	-2.07369	3.57264	0.007018	0.029917	9.43892	protein_coding	23.0781	5.48776	46.4894	0.831145	1.52408
ENSMUSG00000037628	Cdkn3	1.08129	0.451589	0.00714336	0.0303061	9.16138	protein_coding	0.675114	1.41997	0.383103	0.632082	1.51847
ENSMUSG00000032281	Acsbg1	-1.06866	2.148	0.00735639	0.0310745	9.10205	protein_coding	6.41844	3.06759	2.12228	1.79131	1.5076
ENSMUSG00000063632	Sox11	1.07894	1.81119	0.00749391	0.0315445	9.03324	protein_coding	1.89427	4.03761	1.32474	1.69245	1.50108
ENSMUSG00000078719	Msmp	1.17313	0.866282	0.00770344	0.0322607	8.95385	protein_coding	0.873494	1.99658	0.484135	0.99609	1.49133
ENSMUSG00000033860	Fgg	-1.52825	2.50835	0.00786409	0.0327343	8.99882	protein_coding	9.54227	3.27671	5.06944	2.71593	1.485
ENSMUSG00000032578	Cish	-1.2831	5.02766	0.0079289	0.032947	9.06346	protein_coding	52.4167	21.5005	41.8213	13.6428	1.48218
ENSMUSG00000028464	Tpm2	-2.1054	6.7479	0.0082905	0.0341407	8.98363	protein_coding	213.144	49.5229	430.385	15.0514	1.46673
ENSMUSG00000038624	Nepn	1.09737	1.14185	0.00834585	0.0343404	8.73571	protein_coding	1.14262	2.45086	0.512711	1.24412	1.46419
ENSMUSG00000072966	Gprasp2	-1.06866	0.543107	0.00897366	0.0364337	8.54003	protein_coding	1.91901	0.906036	1.13147	0.466422	1.4385
ENSMUSG00000093467	Gm20659	1.17297	0.167197	0.00910503	0.0368066	8.50103	lncRNA	0.494958	1.13416	0.348738	0.422767	1.43407
ENSMUSG00000000983	Wfdc18	1.17294	6.46142	0.00924426	0.0372365	8.61091	protein_coding	48.5007	109.355	16.5498	67.0501	1.42903
ENSMUSG00000110462	Gm35572	1.04384	0.739453	0.00937493	0.0376696	8.42285	lncRNA	0.859467	1.76731	0.423951	0.869344	1.42401
ENSMUSG00000033882	Rbm46	1.1535	0.924986	0.00939228	0.0376978	8.41823	protein_coding	0.925983	2.09716	0.449371	1.00009	1.42368
ENSMUSG00000087265	Gm12349	-1.26663	1.26703	0.00939417	0.0376978	8.4364	lncRNA	3.5677	1.47622	2.08106	1.0315	1.42368
ENSMUSG00000020159	Gabrp	1.02323	0.918785	0.00939478	0.0376978	8.4172	protein_coding	1.00203	2.03753	0.108978	1.09206	1.42368
ENSMUSG00000031762	Mt2	1.21818	6.84774	0.00966361	0.0386017	8.48877	protein_coding	61.8741	143.886	16	111.566	1.41339
ENSMUSG00000085185	BC028777	-1.00832	0.39287	0.0096888	0.0386473	8.33505	lncRNA	1.68428	0.822435	0.779691	0.356734	1.41288
ENSMUSG00000018339	Gpx3	-1.15155	9.55772	0.00973297	0.0387887	8.42067	protein_coding	1169.61	526.459	293.736	348.434	1.41129
ENSMUSG00000043681	Fam25a	-1.88327	3.71963	0.00977669	0.0389425	8.50106	protein_coding	24.6137	6.65392	19.9057	8.27528	1.40958
ENSMUSG00000056900	Usp13	-1.52698	2.53591	0.00988067	0.0393008	8.38237	protein_coding	9.69118	3.36046	15.7333	0.896324	1.4056
ENSMUSG00000030854	Ptpn5	-2.45447	1.77189	0.00989526	0.0393217	8.42384	protein_coding	7.03369	1.29618	6.88743	2.90012	1.40537
ENSMUSG00000047730	Fcgbp	1.4855	6.3487	0.00990628	0.0393351	8.44992	protein_coding	37.4946	105.119	20.2214	71.2372	1.40522
ENSMUSG00000028871	Rspo1	2.15928	1.55161	0.00994432	0.0394329	8.34824	protein_coding	0.828746	3.70991	0.355978	4.23959	1.40414
ENSMUSG00000034855	Cxcl10	1.04581	2.06815	0.0105553	0.0412818	8.11757	protein_coding	2.33808	4.86564	1.5949	2.00123	1.38424
ENSMUSG00000022033	Pbk	1.48956	1.13848	0.0108537	0.042194	8.05727	protein_coding	0.903722	2.55915	0.732963	1.69924	1.37475
ENSMUSG00000042641	Rgsl1	1.11329	0.587663	0.0110645	0.0428102	7.98469	protein_coding	0.753818	1.58423	0.518834	0.615492	1.36845
ENSMUSG00000026817	Ak1	-1.25806	4.27828	0.0113958	0.0436957	8.04653	protein_coding	30.7996	12.8755	43.9557	2.2879	1.35956
ENSMUSG00000016942	Tmprss6	1.16058	1.06738	0.0113984	0.0436957	7.91003	protein_coding	1.03206	2.34262	0.350072	1.52643	1.35956
ENSMUSG00000026622	Nek2	1.30052	0.490589	0.0114093	0.0437174	7.90754	protein_coding	0.596399	1.51737	0.456947	0.860504	1.35935
ENSMUSG00000059741	Myl3	-1.27553	5.20097	0.0115298	0.0440387	8.03323	protein_coding	58.9524	24.3966	83.5225	6.66987	1.35617
ENSMUSG00000047517	Dmbt1	-2.09338	5.66836	0.0118279	0.0448718	7.9983	protein_coding	100.413	23.5783	59.9182	30.1035	1.34803
ENSMUSG00000059430	Actg2	1.13802	2.71269	0.0118984	0.0450988	7.83228	protein_coding	3.54543	7.83201	1.72329	5.10933	1.34583
ENSMUSG00000037725	Ckap2	1.22138	0.788152	0.0120768	0.0456616	7.75975	protein_coding	0.807516	1.90152	0.394553	1.19194	1.34045
ENSMUSG00000087648	E130018N17Rik	1.09959	0.258604	0.0121404	0.0458404	7.74326	lncRNA	0.573744	1.20107	0.366655	0.559676	1.33875
ENSMUSG00000037625	Cldn11	-1.83349	1.24909	0.0126835	0.047307	7.70176	protein_coding	4.24134	1.18579	4.64551	1.36644	1.32507
ENSMUSG00000028699	Tspan1	-1.05603	2.54181	0.0133193	0.0490806	7.53663	protein_coding	8.4762	4.07713	5.44099	2.69549	1.30909
ENSMUSG00000027469	Tpx2	1.12286	1.69988	0.0134925	0.049621	7.48101	protein_coding	1.71756	3.77733	0.698337	2.29696	1.30433
# Note: omitted 15703 gene(s) outside of your thresholds
