# Supplementary material for: Investigation of an ALDH1A1-Specific Inhibitor, FSI-TN42, as a Treatment for Obesity in Female Mice
Source: Nutrients. 2026 Jun 27;18(13):2100. doi: 10.3390/nu18132100 (PMC13362916; doi:10.3390/nu18132100)
Supplement: Supplementary file 1 [file nutrients-18-02100-s001.zip › Supplementary Table S2. Differentially expressed genes control vs N42.xlsx]

## Sheet: Sheet 1 - selected_genes_dge (2
Control vs. N42
EnsemblID	gene_name	logFC	logCPM	PValue	FDR	F	gene_biotype	GroupA_AvgCPM	GroupB_AvgCPM	GroupA_stdv	GroupB_stdv	log10FDR
ENSMUSG00000029093	Sorcs2	-3.50883	3.37303	2.7699e-13	2.58515e-09	326.294	protein_coding	24.9352	2.18567	9.65812	0.598636	8.58751
ENSMUSG00000039126	Prune2	-3.02526	4.05249	3.07628e-13	2.58515e-09	328.839	protein_coding	38.0431	4.67162	11.508	1.10728	8.58751
ENSMUSG00000006494	Pdk1	-1.82124	5.13483	6.62479e-13	3.41972e-09	294.731	protein_coding	65.2936	18.4538	8.76425	3.25039	8.46601
ENSMUSG00000042010	Acacb	-3.91433	6.80086	8.13881e-13	3.41972e-09	329.247	protein_coding	281.381	18.6555	53.1917	7.90735	8.46601
ENSMUSG00000033416	Gucd1	-1.50337	5.10207	1.0862e-12	3.65114e-09	278.643	protein_coding	58.8401	20.7411	6.94094	3.10438	8.43757
ENSMUSG00000143088	ENSMUSG00000143088	-3.13198	1.2363	1.5342e-12	4.29756e-09	267.901	lncRNA	5.20638	0.584271	1.43973	0.172863	8.36678
ENSMUSG00000113637	Gm7049	-2.94555	2.5327	2.53742e-12	6.09235e-09	252.943	processed_pseudogene	12.8994	1.67197	3.16816	0.520274	8.21522
ENSMUSG00000032418	Me1	-2.93294	9.59312	2.90809e-12	6.10954e-09	253.96	protein_coding	1764.39	231.029	429.913	72.5148	8.21399
ENSMUSG00000003528	Slc25a1	-2.5004	8.43241	4.1666e-12	7.7809e-09	241.267	protein_coding	739.018	130.597	142.778	37.5532	8.10897
ENSMUSG00000063428	Ddo	-1.9156	3.14342	5.22835e-12	8.78728e-09	232.812	protein_coding	16.5689	4.39061	2.27909	0.877048	8.05615
ENSMUSG00000020277	Pfkl	-1.22872	5.87938	6.52048e-12	9.9627e-09	226.966	protein_coding	93.3208	39.8203	9.31384	4.98458	8.00162
ENSMUSG00000130204	ENSMUSG00000130204	-1.07173	6.84693	8.25984e-12	1.15686e-08	220.858	lncRNA	173.972	82.7537	12.7748	9.23957	7.93672
ENSMUSG00000059040	Eno1b	-1.06793	6.88193	9.37516e-12	1.21206e-08	217.649	protein_coding	178.032	84.9081	13.5194	9.41197	7.91647
ENSMUSG00000004748	Mtfp1	-1.70013	2.93632	1.38092e-11	1.6578e-08	208.103	protein_coding	13.5827	4.17262	1.09627	0.840814	7.78047
ENSMUSG00000027195	Hsd17b12	-1.2726	6.34224	1.48516e-11	1.66407e-08	206.353	protein_coding	130.445	53.9797	15.8848	7.08782	7.77883
ENSMUSG00000000168	Dlat	-1.34457	6.94999	1.621e-11	1.70276e-08	204.266	protein_coding	203.18	80.0016	16.9702	13.1223	7.76885
ENSMUSG00000100774	Gm7329	-2.81374	4.32843	2.70273e-11	2.62166e-08	205.788	processed_pseudogene	44.8538	6.35999	12.4657	2.30486	7.58142
ENSMUSG00000105837	Gm35986	-6.35534	1.04946	2.80776e-11	2.62166e-08	191.605	lncRNA	5.29787	0.0526999	2.97019	0.0803855	7.58142
ENSMUSG00000021069	Pygl	-1.81791	7.06864	3.93982e-11	3.48508e-08	185.591	protein_coding	249.938	70.8775	22.4451	19.4559	7.45779
ENSMUSG00000019883	Echdc1	-1.52418	6.58996	4.5753e-11	3.84485e-08	180.959	protein_coding	166.437	57.8623	27.1044	9.84419	7.41512
ENSMUSG00000038807	Rap1gap2	1.80324	4.11229	5.24688e-11	4.19925e-08	178.071	protein_coding	6.53519	22.8111	0.82796	4.41075	7.37683
ENSMUSG00000074213	Gm10642	-2.54508	1.71742	8.20711e-11	6.26986e-08	168.928	lncRNA	6.74794	1.14638	2.59183	0.262952	7.20274
ENSMUSG00000063524	Eno1	-1.01028	7.7711	8.58231e-11	6.27143e-08	168.038	protein_coding	323.78	160.723	32.9248	17.1444	7.20263
ENSMUSG00000057766	Ankrd29	2.14778	3.59541	1.04495e-10	7.31767e-08	164.17	protein_coding	3.68904	16.2983	1.08429	2.83639	7.13563
ENSMUSG00000016194	Hsd11b1	-2.55978	6.25228	1.12934e-10	7.59233e-08	179.446	protein_coding	164.586	27.853	61.1863	6.53346	7.11962
ENSMUSG00000091996	Smim35	-2.12531	0.6448	1.19706e-10	7.64433e-08	161.547	protein_coding	2.78394	0.623818	0.558799	0.143908	7.11666
ENSMUSG00000040907	Atp1a3	-3.81431	3.7933	1.22804e-10	7.64433e-08	177.691	protein_coding	34.3517	2.43219	22.3058	0.61317	7.11666
ENSMUSG00000006784	Odad4	-3.33622	2.01797	1.31265e-10	7.87919e-08	159.789	protein_coding	9.34996	0.919251	3.16667	0.424915	7.10352
ENSMUSG00000041220	Elovl6	-4.95399	9.50308	1.97908e-10	1.14698e-07	172.959	protein_coding	1940.84	62.6019	698.071	43.2075	6.94045
ENSMUSG00000027605	Acss2	-3.50992	8.11147	2.3446e-10	1.31352e-07	165.365	protein_coding	674.686	59.2027	158.991	32.6104	6.88156
ENSMUSG00000035226	Rims4	-2.01216	3.32403	2.77308e-10	1.50346e-07	146.15	protein_coding	19.2228	4.7662	2.45417	1.49152	6.82291
ENSMUSG00000023832	Acat2	-1.97912	6.33053	2.94016e-10	1.54101e-07	154.916	protein_coding	155.377	39.3981	49.8952	6.78667	6.81219
ENSMUSG00000022265	Ank	-1.16407	5.89292	3.02572e-10	1.54101e-07	144.63	protein_coding	92.3511	41.2045	6.32421	6.9062	6.81219
ENSMUSG00000061313	Ddhd2	-1.08679	6.51292	3.38023e-10	1.67092e-07	142.719	protein_coding	138.63	65.2531	9.05813	11.1083	6.77704
ENSMUSG00000026827	Gpd2	-2.25034	7.36502	4.79663e-10	2.30334e-07	144.744	protein_coding	336.901	70.7887	26.2615	27.699	6.63764
ENSMUSG00000037573	Tob1	-1.00428	6.37833	5.23338e-10	2.44326e-07	135.395	protein_coding	122.88	61.2703	21.2312	5.89013	6.61203
ENSMUSG00000066154	Mup3	-2.87604	1.91941	5.87044e-10	2.54315e-07	133.527	protein_coding	8.31066	1.11851	3.77041	0.38044	6.59463
ENSMUSG00000046794	Ppp1r3b	-3.9857	4.66681	6.16077e-10	2.54315e-07	152.115	protein_coding	64.1669	4.03653	29.1857	2.27798	6.59463
ENSMUSG00000031299	Pdha1	-1.31406	8.13504	6.18985e-10	2.54315e-07	132.673	protein_coding	458.214	184.27	45.9628	37.4785	6.59463
ENSMUSG00000010914	Pdhx	-1.01335	4.79944	6.20392e-10	2.54315e-07	132.636	protein_coding	41.0942	20.3467	3.75801	2.92866	6.59463
ENSMUSG00000032081	Apoc3	-3.7252	1.59448	6.44968e-10	2.58095e-07	132.013	protein_coding	7.15101	0.534349	1.93517	0.334393	6.58822
ENSMUSG00000084038	Gm11295	-4.4667	0.825657	9.00797e-10	3.50165e-07	126.761	processed_pseudogene	4.21943	0.177976	1.63419	0.200637	6.45573
ENSMUSG00000034981	Parm1	-3.00041	6.17064	9.16717e-10	3.50165e-07	143.33	protein_coding	165.822	20.6909	21.6303	11.3235	6.45573
ENSMUSG00000005950	P2rx5	-2.82508	1.82809	1.13493e-09	4.23883e-07	123.237	protein_coding	7.68925	1.06811	1.34756	0.667505	6.37275
ENSMUSG00000111942	Gm5182	-3.5095	0.844332	1.25903e-09	4.6001e-07	121.682	processed_pseudogene	3.97909	0.335693	1.04569	0.252915	6.33723
ENSMUSG00000047822	Angptl8	-3.08635	4.5142	1.69465e-09	5.93374e-07	130.007	protein_coding	52.9239	6.24032	22.6448	2.44469	6.22667
ENSMUSG00000021957	Tkt	-2.43748	9.81948	1.76089e-09	6.03984e-07	121.851	protein_coding	1912.45	353.031	213.01	166.104	6.21897
ENSMUSG00000037071	Scd1	-1.20608	14.7252	1.8174e-09	6.109e-07	116.32	protein_coding	42760	18534	7488.41	2561.29	6.21403
ENSMUSG00000021748	Pdhb	-1.61835	8.33095	1.95582e-09	6.44538e-07	115.272	protein_coding	570.981	185.958	25.6964	58.2067	6.19075
ENSMUSG00000031432	Prps1	1.59711	7.0062	2.05372e-09	6.63785e-07	115.707	protein_coding	55.5493	168.014	12.9753	30.1616	6.17797
ENSMUSG00000023861	Mpc1	-1.45232	8.40615	2.27462e-09	7.21312e-07	113.143	protein_coding	575.321	210.221	110.744	41.1433	6.14188
ENSMUSG00000017386	Traf4	-1.25364	3.69143	2.4186e-09	7.42769e-07	112.288	protein_coding	20.4378	8.56969	2.70513	1.6055	6.12915
ENSMUSG00000064342	mt-Ti	-1.62407	4.96798	2.47564e-09	7.42769e-07	115.153	Mt_tRNA	55.3619	17.9479	9.72658	5.09261	6.12915
ENSMUSG00000120128	Gm56604	-5.93701	1.97101	2.51906e-09	7.42769e-07	119.408	lncRNA	10.4024	0.157024	5.27639	0.325097	6.12915
ENSMUSG00000027327	Adissp	-1.841	6.6409	2.59689e-09	7.45645e-07	118.382	protein_coding	186.772	52.1096	27.0436	18.7417	6.12747
ENSMUSG00000024892	Pcx	-1.88588	8.72108	2.61754e-09	7.45645e-07	113.348	protein_coding	798.933	216.163	73.0479	80.2958	6.12747
ENSMUSG00000032064	Dixdc1	-1.70422	3.04919	2.69851e-09	7.55898e-07	110.775	protein_coding	14.722	4.50897	3.18098	1.16897	6.12154
ENSMUSG00000027952	Pmvk	-1.40332	5.53552	2.81466e-09	7.75509e-07	111.756	protein_coding	77.3606	29.2414	10.8175	6.55385	6.11041
ENSMUSG00000026568	Mpc2	-1.04917	8.43868	3.00672e-09	8.02127e-07	109.299	protein_coding	521.02	251.771	64.7952	36.6363	6.09576
ENSMUSG00000031349	Nsdhl	-1.38311	6.15321	3.23123e-09	8.48551e-07	110.626	protein_coding	118.167	45.2914	23.2849	8.82528	6.07132
ENSMUSG00000064220	H2ac18	1.31895	5.64633	3.68781e-09	9.39106e-07	106.557	protein_coding	25.356	63.2306	5.66707	8.77915	6.02729
ENSMUSG00000063954	H2ac19	1.31788	6.643	3.85913e-09	9.68065e-07	106.16	protein_coding	50.731	126.437	11.3378	17.601	6.0141
ENSMUSG00000022707	Gbe1	-1.42838	6.20292	3.97584e-09	9.82676e-07	108.477	protein_coding	123.89	46.0078	6.77466	12.7502	6.00759
ENSMUSG00000065947	mt-Nd4l	-1.44735	7.89676	4.32978e-09	1.04934e-06	104.444	protein_coding	403.56	147.974	94.205	29.153	5.97909
ENSMUSG00000067736	Gm10222	-1.44533	7.88151	4.37042e-09	1.04934e-06	104.323	unprocessed_pseudogene	399.09	146.541	93.1883	28.8269	5.97909
ENSMUSG00000030208	Emp1	2.16877	7.28895	4.46069e-09	1.05593e-06	109.066	protein_coding	47.8837	215.198	16.3305	39.4403	5.97637
ENSMUSG00000033004	Mycbp2	1.36005	7.99844	5.35857e-09	1.2222e-06	101.693	protein_coding	126.852	325.665	9.79965	65.9362	5.91286
ENSMUSG00000024165	Jpt2	1.83437	4.55833	5.50372e-09	1.2222e-06	103.888	protein_coding	8.76846	31.2785	1.37252	8.32994	5.91286
ENSMUSG00000033610	Pank1	-1.80628	3.76359	5.556e-09	1.2222e-06	102.65	protein_coding	24.9626	7.1447	5.02697	2.20382	5.91286
ENSMUSG00000091383	H2af-ps2	1.30795	4.18887	5.74384e-09	1.23765e-06	100.811	processed_pseudogene	9.22101	22.816	1.93148	3.50021	5.9074
ENSMUSG00000042616	Oscp1	-1.46626	3.84174	5.83891e-09	1.24221e-06	100.603	protein_coding	24.1472	8.73077	3.15891	2.61778	5.90581
ENSMUSG00000119948	1700087I21Rik	1.18852	4.32182	6.27752e-09	1.31883e-06	99.6906	lncRNA	10.8105	24.668	1.97664	3.78104	5.87981
ENSMUSG00000020917	Acly	-3.88118	9.06574	7.19086e-09	1.47386e-06	109.592	protein_coding	1350.03	91.5952	298.105	79.2775	5.83154
ENSMUSG00000028961	Pgd	-1.15351	8.36255	7.95263e-09	1.59119e-06	96.7607	protein_coding	510.976	229.691	72.4462	40.7154	5.79828
ENSMUSG00000100131	Gm28439	-1.53285	10.2824	8.08515e-09	1.59867e-06	96.5587	unprocessed_pseudogene	2159.85	746.427	511.461	166.06	5.79624
ENSMUSG00000018340	Anxa6	1.1492	8.00002	8.47025e-09	1.65534e-06	95.992	protein_coding	143.062	317.266	26.4921	44.1238	5.78111
ENSMUSG00000038754	Elovl3	-4.6131	1.26586	8.81892e-09	1.70367e-06	98.1272	protein_coding	5.93912	0.243494	2.80861	0.283965	5.76861
ENSMUSG00000034780	B3galt1	-1.6515	2.72917	9.29373e-09	1.73555e-06	94.8704	protein_coding	11.5428	3.67744	2.91926	0.845885	5.76056
ENSMUSG00000025175	Fn3k	-2.27629	1.78559	9.80131e-09	1.79157e-06	94.2326	protein_coding	6.77379	1.38842	1.40579	0.620215	5.74677
ENSMUSG00000050953	Gja1	-1.06053	5.72087	9.83271e-09	1.79157e-06	94.1943	protein_coding	79.2743	38.0206	11.3267	6.63533	5.74677
ENSMUSG00000005373	Mlxipl	-1.72949	5.73255	9.91349e-09	1.79157e-06	99.4484	protein_coding	96.7488	29.1516	12.5439	9.26599	5.74677
ENSMUSG00000033762	Recql4	-4.00461	1.80027	1.04528e-08	1.84926e-06	96.8057	protein_coding	8.48259	0.517649	4.4648	0.473089	5.733
ENSMUSG00000005057	Sh2b2	-1.72639	4.40284	1.20273e-08	2.10565e-06	95.1074	protein_coding	38.2731	11.5679	10.0954	3.24172	5.67661
ENSMUSG00000068855	H2ac20	1.26346	2.66132	1.2319e-08	2.11338e-06	91.5313	protein_coding	3.19615	7.69091	0.350897	1.36205	5.67502
ENSMUSG00000070392	Gm20634	1.18595	5.89531	1.23229e-08	2.11338e-06	91.5276	lncRNA	32.5008	73.918	7.16493	10.2388	5.67502
ENSMUSG00000024526	Cidea	-3.92224	5.00237	1.31715e-08	2.23609e-06	105.652	protein_coding	80.8458	5.28577	30.1224	3.53755	5.65051
ENSMUSG00000021763	Cspg4b	-1.18958	3.32706	1.34034e-08	2.2527e-06	90.5511	protein_coding	15.5164	6.78865	2.62252	1.21961	5.6473
ENSMUSG00000049422	Chchd10	-2.8769	7.87582	1.49117e-08	2.4814e-06	97.8603	protein_coding	532.31	72.469	160.253	42.2738	5.6053
ENSMUSG00000021760	Gpx8	-1.04213	5.76347	1.51486e-08	2.49611e-06	89.1446	protein_coding	81.2122	39.4025	15.961	5.63231	5.60274
ENSMUSG00000049313	Sorl1	-1.8816	6.88435	1.6832e-08	2.69424e-06	93.6903	protein_coding	223.213	60.5802	52.0484	19.7974	5.56956
ENSMUSG00000024640	Psat1	1.2271	6.0385	1.75161e-08	2.77729e-06	87.9443	protein_coding	35.0574	82.1227	7.17945	13.5362	5.55638
ENSMUSG00000028976	Slc2a5	-6.09234	3.74626	1.7788e-08	2.79404e-06	102.033	protein_coding	36.6891	0.524193	11.974	1.14309	5.55377
ENSMUSG00000094910	D430019H16Rik	2.9313	3.84323	1.80602e-08	2.80778e-06	92.558	protein_coding	2.66985	20.3436	1.39452	6.03773	5.55164
ENSMUSG00000061086	Myl4	2.66714	5.01048	1.82095e-08	2.80778e-06	94.3339	protein_coding	7.16402	45.5268	1.34851	16.6057	5.55164
ENSMUSG00000001773	Folh1	2.71011	3.09035	1.89367e-08	2.86729e-06	88.729	protein_coding	1.78814	11.8377	0.697148	4.07759	5.54253
ENSMUSG00000006517	Mvd	-1.87347	3.17509	2.14934e-08	3.19681e-06	85.8911	protein_coding	16.7478	4.57121	5.33317	1.41547	5.49528
ENSMUSG00000022477	Aco2	-1.03338	9.15567	2.2355e-08	3.29579e-06	84.7935	protein_coding	852.2	416.339	146.77	64.4828	5.48204
ENSMUSG00000032640	Chsy1	-1.37138	4.13978	2.33184e-08	3.40794e-06	84.4781	protein_coding	28.9191	11.1857	8.93317	1.48241	5.46751
ENSMUSG00000019763	Rmnd1	-1.11898	3.96522	2.58196e-08	3.70897e-06	83.228	protein_coding	23.7174	10.9269	6.2943	1.5148	5.43075
ENSMUSG00000025795	Rassf3	-1.00938	6.42711	2.6481e-08	3.77175e-06	82.9556	protein_coding	127.308	63.265	30.9241	7.07667	5.42346
ENSMUSG00000030108	Slc6a13	2.35435	4.1152	2.90737e-08	4.10623e-06	86.2661	protein_coding	4.68245	23.868	1.87224	5.65042	5.38656
ENSMUSG00000022180	Slc7a8	1.65517	5.02107	2.97453e-08	4.16607e-06	84.5245	protein_coding	13.4883	42.4731	3.26851	9.99714	5.38027
ENSMUSG00000028150	Rorc	-1.66014	2.99749	3.3609e-08	4.48307e-06	80.4249	protein_coding	14.0518	4.43566	2.51385	1.55146	5.34842
ENSMUSG00000031958	Ldhd	-1.08238	4.17028	3.40191e-08	4.50205e-06	80.2979	protein_coding	27.1017	12.778	4.23798	2.49712	5.34659
ENSMUSG00000027339	Rassf2	-1.42893	5.20425	3.66805e-08	4.74223e-06	82.2055	protein_coding	61.8515	22.9633	25.9293	2.61762	5.32402
ENSMUSG00000063628	Gm7665	1.14892	4.74275	3.7774e-08	4.7933e-06	79.208	processed_pseudogene	14.8613	32.9264	3.46838	4.78108	5.31937
ENSMUSG00000079163	Gm15498	2.0624	1.79311	3.79311e-08	4.7933e-06	79.165	lncRNA	1.06094	4.43904	0.471945	0.865517	5.31937
ENSMUSG00000040016	Ptger3	-1.09155	6.3609	4.53862e-08	5.48781e-06	78.2226	protein_coding	124.923	58.6207	21.2168	10.9975	5.2606
ENSMUSG00000037686	Aspg	-4.16871	1.99687	4.66744e-08	5.5765e-06	81.3062	protein_coding	9.85555	0.541841	7.85447	0.460243	5.25364
ENSMUSG00000032357	Tinag	-2.19216	1.11054	4.67833e-08	5.5765e-06	77.019	protein_coding	4.04754	0.864148	0.726126	0.426328	5.25364
ENSMUSG00000000326	Comt	-1.13174	7.9821	4.92889e-08	5.79299e-06	76.4926	protein_coding	389.782	177.874	107.763	23.1388	5.2371
ENSMUSG00000027223	Mapk8ip1	-1.09406	3.58569	5.07157e-08	5.91501e-06	76.206	protein_coding	18.0251	8.43746	5.15991	0.832677	5.22804
ENSMUSG00000037060	Cavin3	1.84802	8.63594	5.10309e-08	5.91501e-06	77.8965	protein_coding	148.217	533.586	55.4733	97.046	5.22804
ENSMUSG00000117664	Gm36860	1.74426	4.4831	5.79801e-08	6.43715e-06	77.3219	lncRNA	8.77005	29.4182	3.7762	3.90549	5.19131
ENSMUSG00000029335	Bmp3	2.25204	6.26429	6.0223e-08	6.61548e-06	80.6126	protein_coding	22.3127	106.247	8.18691	26.9347	5.17944
ENSMUSG00000001467	Cyp51	-1.56371	4.45906	6.30449e-08	6.79228e-06	76.6564	protein_coding	38.1604	12.9305	8.6253	3.72834	5.16798
ENSMUSG00000020532	Acaca	-3.13923	8.72361	6.68835e-08	7.11462e-06	80.7728	protein_coding	991.185	112.471	67.7629	87.0824	5.14785
ENSMUSG00000033105	Lss	-1.12199	4.35442	6.75624e-08	7.11546e-06	73.373	protein_coding	31.2086	14.3332	5.34014	2.87252	5.1478
ENSMUSG00000042978	Sbk1	-1.81329	4.89971	8.46656e-08	8.57213e-06	75.6778	protein_coding	55.289	15.7342	16.9203	5.43818	5.06691
ENSMUSG00000041577	Prelp	2.32	8.5668	8.66347e-08	8.71898e-06	74.6728	protein_coding	105.748	527.98	36.9028	154.396	5.05953
ENSMUSG00000000838	Fmr1	1.50377	8.2257	1.00048e-07	9.83333e-06	70.3402	protein_coding	136.711	387.726	42.3691	60.3728	5.0073
ENSMUSG00000026463	Atp2b4	1.1098	7.11295	1.03125e-07	1.00769e-05	69.3517	protein_coding	79.0045	170.493	20.1478	15.8493	4.99667
ENSMUSG00000028064	Sema4a	-1.18644	5.65439	1.08201e-07	1.05118e-05	70.3138	protein_coding	78.7577	34.5994	19.8321	7.12993	4.97832
ENSMUSG00000078238	Gm12854	1.06015	5.42397	1.10915e-07	1.07135e-05	68.6775	transcribed_processed_pseudogene	25.104	52.3134	5.60767	7.7901	4.97007
ENSMUSG00000111658	B930092H01Rik	3.07149	2.74813	1.12874e-07	1.08404e-05	70.8743	lncRNA	1.11623	9.41951	0.611341	3.34335	4.96495
ENSMUSG00000046961	Gpr156	2.18446	1.24327	1.17881e-07	1.12569e-05	68.1175	protein_coding	0.651498	2.96905	0.317603	0.663633	4.94858
ENSMUSG00000072235	Tuba1a	1.99318	8.9494	1.28483e-07	1.1736e-05	69.7234	protein_coding	168.723	671.606	61.8748	184.154	4.93048
ENSMUSG00000064356	mt-Atp8	-1.03909	5.57797	1.3354e-07	1.21067e-05	67.3209	protein_coding	71.2836	34.6872	8.93557	7.51633	4.91697
ENSMUSG00000129638	ENSMUSG00000129638	-3.21555	-0.0461305	1.33983e-07	1.21067e-05	66.9524	lncRNA	1.88681	0.191041	0.399826	0.209913	4.91697
ENSMUSG00000086665	Gm13067	2.29275	1.63913	1.37057e-07	1.23183e-05	66.7476	lncRNA	0.804113	4.01172	0.23753	1.39288	4.90945
ENSMUSG00000059146	Ntrk3	-1.81988	4.08197	1.4469e-07	1.28667e-05	69.3813	protein_coding	31.3855	8.84082	9.00357	3.44179	4.89053
ENSMUSG00000107179	Gm43069	5.08686	1.51874	1.51566e-07	1.32675e-05	67.2368	lncRNA	0.102965	4.01456	0.112652	2.22053	4.87721
ENSMUSG00000034853	Acot11	-2.74678	1.7544	1.52396e-07	1.32711e-05	66.5854	protein_coding	7.18967	1.05993	3.98412	0.350341	4.87709
ENSMUSG00000020788	Atp2a3	1.51802	5.07172	1.54624e-07	1.33957e-05	68.0509	protein_coding	15.125	43.3695	4.93269	9.16989	4.87303
ENSMUSG00000017167	Cntnap1	-1.172	2.10894	1.56069e-07	1.34516e-05	65.5845	protein_coding	6.4729	2.86129	0.803815	0.621726	4.87123
ENSMUSG00000056486	Chn1	-1.13853	4.69043	1.62777e-07	1.38872e-05	65.7125	protein_coding	39.6452	18.0023	10.5234	3.36905	4.85738
ENSMUSG00000078640	Gm11627	2.32379	1.23848	1.74059e-07	1.47005e-05	64.6202	lncRNA	0.588243	2.98266	0.328623	0.767476	4.83267
ENSMUSG00000032231	Anxa2	1.15907	9.14826	1.82717e-07	1.52026e-05	64.1947	protein_coding	315.488	704.49	85.4714	92.3579	4.81808
ENSMUSG00000053604	Rpia	-1.08879	4.9655	1.86583e-07	1.53721e-05	64.5304	protein_coding	47.245	22.2323	9.70695	4.44786	4.81327
ENSMUSG00000026107	Nabp1	-1.63333	6.62069	1.9388e-07	1.5691e-05	67.907	protein_coding	174.963	56.3887	31.4929	19.1776	4.80435
ENSMUSG00000044505	Lingo4	-2.29018	1.79171	1.94723e-07	1.5691e-05	63.6403	protein_coding	6.79877	1.37907	1.32157	0.789352	4.80435
ENSMUSG00000024014	Pim1	-1.22085	5.58889	1.95122e-07	1.5691e-05	65.3868	protein_coding	76.0551	32.6444	25.9368	6.12348	4.80435
ENSMUSG00000129738	ENSMUSG00000129738	3.98707	4.40662	2.10557e-07	1.68515e-05	69.9875	lncRNA	1.96064	31.3218	1.16233	16.728	4.77336
ENSMUSG00000110239	Gm45620	-2.06875	0.255825	2.36471e-07	1.84674e-05	61.9711	lncRNA	2.00285	0.469753	0.77834	0.195394	4.73359
ENSMUSG00000031144	Syp	1.78874	4.35192	2.3734e-07	1.84674e-05	64.5042	protein_coding	7.81425	26.9297	2.09615	8.00399	4.73359
ENSMUSG00000115925	Gm33432	-2.02959	0.247251	2.39416e-07	1.85432e-05	61.8659	lncRNA	1.9668	0.477436	0.538317	0.216301	4.73182
ENSMUSG00000024665	Fads2	-1.27221	4.55266	2.44624e-07	1.88596e-05	62.907	protein_coding	37.5196	15.5414	9.41838	3.46519	4.72447
ENSMUSG00000022415	Syngr1	-1.88838	4.36582	2.50632e-07	1.92346e-05	65.1671	protein_coding	38.774	10.4857	4.29548	4.56588	4.71592
ENSMUSG00000067235	H2-Q10	-3.05045	6.23594	2.54032e-07	1.94069e-05	69.9167	protein_coding	174.662	21.0277	34.5253	13.5472	4.71204
ENSMUSG00000028402	Mpdz	1.30479	5.95278	2.61117e-07	1.96882e-05	62.942	protein_coding	31.6504	78.1133	8.41126	13.6527	4.70579
ENSMUSG00000022236	Ropn1l	-1.0735	2.53832	2.66095e-07	1.98467e-05	60.9738	protein_coding	8.55375	4.05686	1.81559	0.722933	4.70231
ENSMUSG00000137193	ENSMUSG00000137193	-1.77125	1.52675	2.69256e-07	1.99356e-05	60.8747	lncRNA	5.02115	1.45657	1.76205	0.48107	4.70037
ENSMUSG00000100084	2310068J16Rik	-1.37105	0.898159	2.71761e-07	1.99523e-05	60.797	lncRNA	2.78919	1.07387	0.717058	0.22049	4.70001
ENSMUSG00000044667	Plppr4	3.03963	2.99509	2.89294e-07	2.09934e-05	63.0362	protein_coding	1.35383	11.2232	0.359364	6.1035	4.67792
ENSMUSG00000141960	ENSMUSG00000141960	-2.23369	0.7594	2.89788e-07	2.09934e-05	60.2608	lncRNA	3.07766	0.648925	1.70786	0.223455	4.67792
ENSMUSG00000036356	Csgalnact1	1.10274	2.80869	2.92499e-07	2.10988e-05	60.1834	protein_coding	3.88536	8.36499	0.956092	1.12133	4.67574
ENSMUSG00000058258	Idi1	-1.14945	4.10479	2.99051e-07	2.14793e-05	59.9995	protein_coding	26.4192	11.9038	6.35478	2.42965	4.66798
ENSMUSG00000021474	Sfxn1	-1.05963	7.49002	3.01464e-07	2.15604e-05	59.9329	protein_coding	270.764	129.886	32.1579	32.0171	4.66634
ENSMUSG00000126710	ENSMUSG00000126710	-1.7973	1.42793	3.07159e-07	2.18231e-05	59.778	lncRNA	4.71273	1.34356	1.93167	0.377071	4.66108
ENSMUSG00000023064	Sncg	1.65116	11.5536	3.10929e-07	2.18231e-05	59.9231	protein_coding	1260.17	3957.95	495.245	704.528	4.66108
ENSMUSG00000001119	Col6a1	1.21823	7.95625	3.11145e-07	2.18231e-05	59.6714	protein_coding	133.53	310.647	37.857	46.5375	4.66108
ENSMUSG00000029126	Nsg1	1.40894	3.0707	3.12797e-07	2.18231e-05	59.6277	protein_coding	3.94579	10.489	0.853603	2.63844	4.66108
ENSMUSG00000000628	Hk2	-1.55203	7.29524	3.14225e-07	2.18231e-05	62.1802	protein_coding	273.527	93.2748	101.164	22.7508	4.66108
ENSMUSG00000037086	Prr32	2.53102	5.5056	3.1942e-07	2.20926e-05	64.6346	protein_coding	11.0448	63.7869	5.93471	18.2187	4.65575
ENSMUSG00000054640	Slc8a1	1.40224	3.41985	3.29371e-07	2.25948e-05	59.2028	protein_coding	5.06807	13.4294	0.54921	3.68977	4.64599
ENSMUSG00000041078	Grid1	4.04248	1.66495	3.31028e-07	2.26162e-05	60.2642	protein_coding	0.252776	4.42319	0.133242	2.58842	4.64558
ENSMUSG00000032492	Pth1r	-1.53173	4.68785	3.33254e-07	2.26761e-05	61.7025	protein_coding	44.4289	15.3495	6.80734	6.41992	4.64443
ENSMUSG00000042672	Dcst1	1.69856	2.38567	3.42861e-07	2.27979e-05	58.8741	protein_coding	2.03665	6.61422	0.605782	1.92813	4.64211
ENSMUSG00000127581	ENSMUSG00000127581	2.37218	3.72227	3.42863e-07	2.27979e-05	61.7615	lncRNA	3.49985	18.1388	1.4724	6.59326	4.64211
ENSMUSG00000103763	Gm37860	-1.40564	2.21598	3.4708e-07	2.2876e-05	58.7743	TEC	7.49454	2.80964	1.22856	0.883442	4.64062
ENSMUSG00000034854	Mfsd12	-1.03496	3.9255	3.91867e-07	2.51378e-05	57.7902	protein_coding	22.4753	10.9591	3.41343	2.62659	4.59967
ENSMUSG00000025153	Fasn	-3.08761	11.7789	3.94418e-07	2.52052e-05	62.1925	protein_coding	8189.84	963.385	711.651	790.323	4.59851
ENSMUSG00000136038	ENSMUSG00000136038	3.52598	2.06853	4.15181e-07	2.62329e-05	58.8087	lncRNA	0.497559	5.85981	0.378074	2.70451	4.58115
ENSMUSG00000024659	Anxa1	1.24581	7.79922	4.2172e-07	2.65103e-05	57.421	protein_coding	117.902	279.574	31.8215	51.8797	4.57659
ENSMUSG00000086432	B430119L08Rik	2.34028	2.744	4.22903e-07	2.65103e-05	58.1953	lncRNA	1.77478	9.01911	0.584294	3.53424	4.57659
ENSMUSG00000062480	Acat3	-1.60342	0.758199	4.25879e-07	2.65103e-05	57.1228	protein_coding	2.68596	0.867384	0.7102	0.284811	4.57659
ENSMUSG00000020676	Ccl11	1.6373	5.32742	4.25881e-07	2.65103e-05	59.8719	protein_coding	16.9029	52.4655	5.20743	13.9881	4.57659
ENSMUSG00000064339	mt-Rnr2	-1.28394	15.3743	4.36716e-07	2.70838e-05	56.9224	Mt_rRNA	68654.1	28194.3	12391.5	7254.57	4.56729
ENSMUSG00000052698	Tln2	1.30513	6.44647	4.3897e-07	2.70838e-05	59.0394	protein_coding	44.5754	110.115	12.8348	18.0577	4.56729
ENSMUSG00000086216	Gm13610	-2.65773	1.41024	4.40956e-07	2.70838e-05	57.3436	lncRNA	5.50287	0.853603	1.31788	0.777139	4.56729
ENSMUSG00000037348	Paqr7	1.26529	4.11047	4.42307e-07	2.70838e-05	57.0387	protein_coding	8.94553	21.4846	1.79982	5.3207	4.56729
ENSMUSG00000038217	Tlcd2	-1.2078	4.11368	4.44766e-07	2.7084e-05	57.3251	protein_coding	27.0763	11.7143	9.45605	1.72232	4.56729
ENSMUSG00000002274	Metrn	1.30109	3.6628	4.52712e-07	2.73695e-05	56.6366	protein_coding	6.38563	15.7408	1.44742	3.73725	4.56273
ENSMUSG00000001420	Tmem79	-2.14443	3.24478	4.63021e-07	2.77928e-05	58.8777	protein_coding	18.6692	4.22263	5.43063	2.4342	4.55607
ENSMUSG00000032294	Pkm	-1.26181	7.94093	4.76574e-07	2.83683e-05	56.9682	protein_coding	394.315	164.437	57.5168	57.6768	4.54717
ENSMUSG00000037406	Htra4	1.71366	2.18505	4.82243e-07	2.85389e-05	56.1371	protein_coding	1.74341	5.73672	0.718772	1.3355	4.54456
ENSMUSG00000039798	2600006K01Rik	2.35639	1.57906	4.98768e-07	2.92083e-05	55.8722	lncRNA	0.761599	3.85632	0.449931	1.07259	4.53449
ENSMUSG00000026922	Agpat2	-1.74892	9.76055	5.03697e-07	2.92929e-05	57.7155	protein_coding	1589.98	473.041	408.209	194.451	4.53324
ENSMUSG00000115762	Gm34907	1.59463	2.00267	5.0796e-07	2.94389e-05	55.729	lncRNA	1.63894	4.97483	0.678958	0.830992	4.53108
ENSMUSG00000099349	1700047G03Rik	4.08573	4.62666	5.11806e-07	2.95599e-05	62.4099	lncRNA	2.14689	36.6274	0.956387	21.5304	4.5293
ENSMUSG00000033871	Ppargc1b	-1.11349	4.21823	5.82733e-07	3.28657e-05	54.9055	protein_coding	28.2783	13.0762	3.66819	3.70952	4.48326
ENSMUSG00000030110	Ret	2.48023	4.08752	5.93104e-07	3.30171e-05	58.0069	protein_coding	4.23685	23.6093	1.78481	8.45175	4.48126
ENSMUSG00000028121	Bcar3	1.38791	5.43866	5.93274e-07	3.30171e-05	56.4856	protein_coding	21.1075	55.1849	4.18914	15.3451	4.48126
ENSMUSG00000120798	Bmncr	1.59851	1.42115	6.02993e-07	3.34472e-05	54.3978	lncRNA	1.06998	3.23188	0.35434	0.820133	4.47564
ENSMUSG00000008035	Mid1ip1	-1.75995	6.68922	6.06659e-07	3.35399e-05	58.336	protein_coding	189.397	55.9065	65.2117	20.711	4.47444
ENSMUSG00000029482	Aacs	-2.11327	7.03729	6.41409e-07	3.50005e-05	58.2754	protein_coding	261.15	60.3224	46.0591	37.0309	4.45593
ENSMUSG00000007107	Atp1a4	4.36158	2.09225	6.48487e-07	3.50527e-05	56.0368	protein_coding	0.285726	6.08793	0.174343	3.62225	4.45528
ENSMUSG00000048445	Ccdc57	-1.60346	1.13702	6.48622e-07	3.50527e-05	53.8389	protein_coding	3.58433	1.17609	0.723884	0.422215	4.45528
ENSMUSG00000041957	Pkp2	1.02398	4.88518	6.59391e-07	3.55204e-05	53.7134	protein_coding	17.5844	35.7458	4.60535	4.04965	4.44952
ENSMUSG00000035105	Egln3	-1.28518	3.15098	6.96841e-07	3.70856e-05	53.2939	protein_coding	14.0852	5.78309	2.4274	1.85629	4.43079
ENSMUSG00000024525	Impa2	-1.10673	2.98869	6.97594e-07	3.70856e-05	53.2857	protein_coding	11.887	5.51075	3.84026	0.781526	4.43079
ENSMUSG00000032092	Mpzl2	-1.3569	3.87289	7.04212e-07	3.72192e-05	54.143	protein_coding	23.9132	9.34019	3.4671	2.82099	4.42923
ENSMUSG00000023885	Thbs2	1.53928	6.51362	7.16097e-07	3.77287e-05	55.9923	protein_coding	40.8323	118.583	10.3156	33.7345	4.42333
ENSMUSG00000045838	Ccdc9b	1.76376	3.47061	7.3872e-07	3.878e-05	53.8295	protein_coding	4.25964	14.4546	1.27868	4.46537	4.41139
ENSMUSG00000079057	Cyp4v3	1.06075	6.46687	7.40666e-07	3.878e-05	53.8092	protein_coding	51.8331	108.095	12.8537	17.4592	4.41139
ENSMUSG00000104951	Gm43413	-1.11503	3.19634	7.56591e-07	3.93685e-05	52.6737	TEC	13.7919	6.37074	2.42061	1.44203	4.40485
ENSMUSG00000026764	Kif5c	-1.26566	2.80817	7.66842e-07	3.9621e-05	52.5727	protein_coding	11.0105	4.56271	2.504	1.23461	4.40207
ENSMUSG00000058625	Gm17383	1.11593	5.17056	7.82925e-07	4.00294e-05	53.13	processed_pseudogene	20.4166	44.1803	5.32761	8.04971	4.39762
ENSMUSG00000032271	Nnmt	1.54429	7.38539	8.02661e-07	4.06335e-05	54.0644	protein_coding	74.5383	217.38	28.9259	26.1223	4.39112
ENSMUSG00000054434	Tmem120b	-1.09595	5.9656	8.72652e-07	4.33925e-05	53.0006	protein_coding	95.06	44.466	8.71618	13.171	4.36259
ENSMUSG00000021509	Slc25a48	-2.92709	0.781329	8.80599e-07	4.35301e-05	51.8885	protein_coding	3.58436	0.464861	1.40488	0.379748	4.36121
ENSMUSG00000142922	ENSMUSG00000142922	2.01948	1.27202	9.28273e-07	4.53531e-05	51.1555	lncRNA	0.732432	2.99376	0.302778	0.974252	4.34339
ENSMUSG00000072941	Sod3	1.23988	8.85583	9.50972e-07	4.61936e-05	50.9783	protein_coding	246.184	581.397	68.0809	118.057	4.33542
ENSMUSG00000018822	Sfrp5	4.65441	7.91984	9.69579e-07	4.68268e-05	57.0988	protein_coding	14.5747	365.937	7.87564	214.214	4.32951
ENSMUSG00000028024	Enpep	-1.28639	5.87181	9.86245e-07	4.73668e-05	52.8708	protein_coding	94.4305	38.7169	24.126	12.308	4.32453
ENSMUSG00000007655	Cav1	1.1078	10.7676	9.86397e-07	4.73668e-05	50.711	protein_coding	997.513	2149.79	304.423	184.614	4.32453
ENSMUSG00000022206	Npr3	2.19457	8.4317	1.01034e-06	4.81041e-05	53.354	protein_coding	104.111	476.488	44.8603	91.4489	4.31782
ENSMUSG00000042797	Aqp11	-1.09528	2.28232	1.02721e-06	4.87693e-05	50.4159	protein_coding	7.15698	3.34209	1.79739	0.695721	4.31185
ENSMUSG00000056904	Gm5620	1.1529	3.7835	1.07842e-06	5.04873e-05	50.0635	processed_pseudogene	7.57391	16.8059	1.9928	3.24481	4.29682
ENSMUSG00000041794	Myrip	1.90192	1.63227	1.1e-06	5.1176e-05	49.9205	protein_coding	1.03199	3.87806	0.400697	1.09909	4.29093
ENSMUSG00000051748	Wfdc21	1.57358	7.23881	1.14107e-06	5.25425e-05	51.6258	protein_coding	66.1694	197.013	26.4835	40.386	4.27949
ENSMUSG00000022235	Cmbl	1.07077	6.89366	1.17991e-06	5.35517e-05	50.0674	protein_coding	69.3582	145.597	20.6179	18.5181	4.27123
ENSMUSG00000117361	Gm30984	1.14211	2.68991	1.19617e-06	5.37602e-05	49.3189	lncRNA	3.49998	7.71572	0.983785	1.1272	4.26954
ENSMUSG00000045333	Zfp423	1.26784	5.14269	1.19631e-06	5.37602e-05	50.7301	protein_coding	18.3835	44.2169	5.37712	8.18589	4.26954
ENSMUSG00000052629	Gm9885	-2.01729	1.09477	1.21892e-06	5.4485e-05	49.1844	lncRNA	3.85292	0.93529	0.886109	0.57206	4.26372
ENSMUSG00000064337	mt-Rnr1	-1.12127	12.0349	1.30106e-06	5.65036e-05	48.721	Mt_rRNA	6451.59	2965.72	1053.5	743.888	4.24792
ENSMUSG00000023150	Ivns1abp	1.09443	7.10231	1.33109e-06	5.7659e-05	49.0848	protein_coding	79.0696	168.88	16.1056	39.7624	4.23913
ENSMUSG00000062563	Cys1	1.29417	2.7111	1.40028e-06	6.01906e-05	48.2027	protein_coding	3.27015	7.98293	0.788034	2.1153	4.22047
ENSMUSG00000073209	Klf14	2.41628	2.52804	1.40744e-06	6.03442e-05	49.0664	protein_coding	1.44204	7.78942	0.639507	3.41492	4.21936
ENSMUSG00000120180	Gm56852	-1.50935	2.02149	1.41283e-06	6.04208e-05	48.14	lncRNA	6.72101	2.34683	2.68832	0.638509	4.21881
ENSMUSG00000002265	Peg3	1.92841	7.33929	1.43876e-06	6.10636e-05	50.6968	protein_coding	57.4106	218.601	25.721	62.3701	4.21422
ENSMUSG00000028359	Orm3	-1.36198	2.4559	1.44819e-06	6.1309e-05	47.9668	protein_coding	8.81585	3.40687	2.13871	1.18022	4.21248
ENSMUSG00000031640	Gm45753	1.0589	4.02593	1.49871e-06	6.32883e-05	47.7272	protein_coding	9.44886	19.6921	2.23686	3.61811	4.19868
ENSMUSG00000112926	Gm7172	1.07182	4.05552	1.50548e-06	6.33041e-05	47.6958	processed_pseudogene	9.59385	20.1261	2.71775	3.47753	4.19857
ENSMUSG00000045294	Insig1	-1.72641	8.62293	1.51261e-06	6.33041e-05	49.7694	protein_coding	718.485	217.139	153.595	94.461	4.19857
ENSMUSG00000085519	Gm13703	4.38271	4.14202	1.51908e-06	6.33041e-05	52.9576	lncRNA	1.251	26.2091	0.898869	15.9745	4.19857
ENSMUSG00000020052	Ascl1	-2.20724	1.28285	1.51934e-06	6.33041e-05	47.6319	protein_coding	4.59634	0.990234	1.62268	0.570616	4.19857
ENSMUSG00000127760	ENSMUSG00000127760	3.42644	1.35477	1.52168e-06	6.33041e-05	48.0901	lncRNA	0.30168	3.43854	0.25297	1.57582	4.19857
ENSMUSG00000062609	Kcnj15	-1.58148	4.38889	1.5918e-06	6.58949e-05	49.5331	protein_coding	36.5937	12.1814	7.61128	4.62687	4.18115
ENSMUSG00000038375	Trp53inp2	1.07153	7.08377	1.62335e-06	6.7036e-05	47.6732	protein_coding	79.0762	166.161	8.96012	39.8278	4.17369
ENSMUSG00000025203	Scd2	-1.57094	8.32169	1.64263e-06	6.76659e-05	48.8809	protein_coding	560.341	188.59	104.262	66.3924	4.16963
ENSMUSG00000053279	Aldh1a1	1.32801	6.65121	1.64915e-06	6.77683e-05	48.9857	protein_coding	50.7038	127.316	16.7783	22.825	4.16897
ENSMUSG00000066441	Rdh11	-1.07049	4.19793	1.7583e-06	7.1554e-05	47.0027	protein_coding	27.4952	13.0983	9.75528	2.05056	4.14537
ENSMUSG00000143604	ENSMUSG00000143604	2.64029	0.672514	1.81529e-06	7.33403e-05	46.4044	lncRNA	0.312308	1.95628	0.142154	0.929996	4.13466
ENSMUSG00000079017	Ifi27l2a	1.45843	10.7901	1.82524e-06	7.35312e-05	46.761	protein_coding	830.742	2282.95	314.01	542.826	4.13353
ENSMUSG00000031613	Hpgd	1.05462	3.948	1.82876e-06	7.35312e-05	46.3539	protein_coding	8.97355	18.6302	2.35112	3.50619	4.13353
ENSMUSG00000020538	Srebf1	-1.31222	7.96035	1.91573e-06	7.55916e-05	47.1971	protein_coding	405.681	163.355	99.0718	57.5482	4.12153
ENSMUSG00000121259	Gm57466	-1.94501	1.07754	1.91599e-06	7.55916e-05	46.0366	lncRNA	3.70094	0.956325	1.6158	0.451361	4.12153
ENSMUSG00000078202	Nrarp	1.03096	4.27018	1.94728e-06	7.6467e-05	45.9267	protein_coding	11.3839	23.2846	2.5398	4.5582	4.11653
ENSMUSG00000085151	1110018N20Rik	-1.0625	2.52846	1.95779e-06	7.65222e-05	45.8902	lncRNA	8.45107	4.04147	2.36461	0.780178	4.11621
ENSMUSG00000016024	Lbp	2.11005	6.50033	1.99007e-06	7.76035e-05	49.487	protein_coding	28.7476	123.864	12.1828	39.4882	4.11012
ENSMUSG00000119986	Gm57193	1.39933	2.49938	2.0008e-06	7.76976e-05	45.7431	lncRNA	2.63091	6.94735	0.8893	1.43583	4.10959
ENSMUSG00000033377	Palmd	1.14914	7.24995	2.02608e-06	7.8068e-05	46.362	protein_coding	85.026	188.526	22.3646	35.2814	4.10753
ENSMUSG00000021806	Nid2	1.40171	6.09812	2.02985e-06	7.8068e-05	47.6806	protein_coding	33.0921	87.4756	8.37581	22.2601	4.10753
ENSMUSG00000057880	Abat	2.2948	3.54686	2.04988e-06	7.86585e-05	47.7424	protein_coding	3.2351	15.953	1.13264	7.01526	4.10425
ENSMUSG00000121863	ENSMUSG00000121863	2.50827	0.931716	2.14012e-06	8.10114e-05	45.2896	lncRNA	0.411548	2.38022	0.280543	0.81342	4.09145
ENSMUSG00000043122	A530016L24Rik	-1.18733	6.72613	2.22412e-06	8.32533e-05	46.7012	protein_coding	165.935	72.8433	43.7386	20.061	4.0796
ENSMUSG00000029070	Mxra8	1.02945	6.51202	2.27784e-06	8.50749e-05	45.903	protein_coding	54.4204	111.019	12.595	19.7933	4.0702
ENSMUSG00000001493	Meox1	1.05212	3.8337	2.30745e-06	8.59894e-05	44.7864	protein_coding	8.26909	17.1733	2.01357	3.23151	4.06555
ENSMUSG00000022894	Adamts5	1.40497	8.56973	2.37401e-06	8.82266e-05	45.4483	protein_coding	183.756	486.629	57.6165	112.363	4.0544
ENSMUSG00000089996	Tmsb15b2	1.04775	1.94386	2.41618e-06	8.92498e-05	44.4806	protein_coding	2.14798	4.45396	0.320818	0.895839	4.04939
ENSMUSG00000038587	Akap12	1.00898	6.87475	2.43668e-06	8.95741e-05	44.971	protein_coding	70.7704	142.42	19.3656	19.344	4.04782
ENSMUSG00000101009	1700108F19Rik	1.10981	0.608282	2.47816e-06	9.04383e-05	44.3131	lncRNA	0.747492	1.618	0.125982	0.258102	4.04365
ENSMUSG00000049555	Tmie	-1.68567	1.60181	2.52542e-06	9.14756e-05	44.1884	protein_coding	5.14876	1.6077	2.84267	0.45924	4.03869
ENSMUSG00000028369	Svep1	1.20755	6.43057	2.66757e-06	9.50634e-05	45.4128	protein_coding	46.5789	107.562	14.5478	19.3754	4.02199
ENSMUSG00000031936	Hephl1	-4.03198	3.24436	2.67537e-06	9.50634e-05	48.3288	protein_coding	23.7823	1.48065	7.90186	1.65519	4.02199
ENSMUSG00000085457	1110046J04Rik	1.04659	1.69218	2.7375e-06	9.64552e-05	43.659	lncRNA	1.77876	3.70145	0.403682	0.600261	4.01567
ENSMUSG00000052392	Acot4	-1.17055	2.9028	2.93691e-06	0.000101103	43.2011	protein_coding	11.4095	5.08251	3.20678	1.3701	3.99524
ENSMUSG00000024039	Cbs	1.13266	2.29883	2.94823e-06	0.000101124	43.1762	protein_coding	2.65251	5.8281	0.860067	0.944021	3.99515
ENSMUSG00000045312	Lhfpl2	1.46898	5.96004	3.06241e-06	0.000103353	45.0528	protein_coding	28.9463	80.0872	9.96825	16.1773	3.98568
ENSMUSG00000090610	Gm3571	-1.22732	2.87786	3.09354e-06	0.000103779	42.865	transcribed_processed_pseudogene	11.4115	4.86493	3.59569	1.14821	3.98389
ENSMUSG00000033208	S100b	1.29729	3.48297	3.29158e-06	0.0001086	42.554	protein_coding	5.65354	13.851	2.32791	1.98489	3.96417
ENSMUSG00000059201	Lep	2.33335	10.1715	3.4461e-06	0.0001128	44.3367	protein_coding	319.03	1607.92	163.675	593.768	3.94769
ENSMUSG00000048142	Nat8l	-1.7197	6.71172	3.58843e-06	0.00011576	44.8295	protein_coding	190.523	57.826	16.1467	36.0055	3.93644
ENSMUSG00000021091	Serpina3n	1.27925	6.95969	3.7086e-06	0.000118951	43.1232	protein_coding	64.6175	156.783	21.6735	34.4793	3.92463
ENSMUSG00000018126	Baiap2l2	-2.1254	0.609323	3.75364e-06	0.000119484	41.6303	protein_coding	2.69638	0.617268	0.55113	0.411473	3.92269
ENSMUSG00000044986	Tst	-1.25396	4.68933	3.78756e-06	0.000119882	43.0073	protein_coding	41.0811	17.2011	4.61156	6.27351	3.92124
ENSMUSG00000024065	Ehd3	1.28404	4.65573	3.84093e-06	0.000120687	42.6362	protein_coding	12.9268	31.5539	3.25866	9.60844	3.91834
ENSMUSG00000051225	Fam83a	1.35931	2.85075	3.84239e-06	0.000120687	41.4828	protein_coding	3.48093	8.91165	1.04469	2.41695	3.91834
ENSMUSG00000115240	Gm5144	1.55384	3.77788	3.85606e-06	0.000120687	42.5468	lncRNA	6.00087	17.5742	2.69137	3.73062	3.91834
ENSMUSG00000112327	Gm36827	3.24955	3.04038	3.9942e-06	0.000123857	43.5612	lncRNA	1.20453	11.706	0.783687	6.37148	3.90708
ENSMUSG00000016128	Stard13	1.07824	3.45627	4.01015e-06	0.000123989	41.2141	protein_coding	6.26484	13.2053	2.00122	1.43651	3.90662
ENSMUSG00000049265	Kcnk3	-1.20651	6.37028	4.22713e-06	0.000129174	42.7049	protein_coding	130.362	56.4909	14.5103	18.2875	3.88883
ENSMUSG00000032911	Cspg4	-1.28307	4.62949	4.28793e-06	0.000130793	42.2121	protein_coding	39.7566	16.3181	5.53379	5.47996	3.88341
ENSMUSG00000049521	Cdc42ep1	1.1959	6.89219	4.31413e-06	0.000131354	42.0045	protein_coding	64.6195	147.991	19.3629	25.6703	3.88156
ENSMUSG00000073565	Prr16	1.01902	3.98015	4.34648e-06	0.0001321	40.7111	protein_coding	9.34987	18.9572	2.43304	3.49725	3.8791
ENSMUSG00000120413	Gm32652	1.46676	3.93225	4.41838e-06	0.000133967	41.6791	lncRNA	7.02634	19.3841	2.58452	5.38049	3.873
ENSMUSG00000027762	Sucnr1	1.38153	5.56599	4.51775e-06	0.00013579	42.1167	protein_coding	23.1447	60.2405	8.58675	11.7518	3.86713
ENSMUSG00000143263	Gm31064	2.06563	1.35652	4.70396e-06	0.000139435	40.2216	lncRNA	0.758479	3.20293	0.431731	1.10788	3.85563
ENSMUSG00000037224	Zfyve28	1.75045	2.79373	4.78789e-06	0.000140783	40.4959	protein_coding	2.65076	8.91193	1.16955	2.70956	3.85145
ENSMUSG00000024664	Fads3	1.08611	8.08191	5.00322e-06	0.000145232	40.0673	protein_coding	156.821	332.882	44.7549	69.2405	3.83794
ENSMUSG00000030935	Acsm3	-2.16279	2.70722	5.13856e-06	0.000147729	41.1269	protein_coding	12.8777	2.84902	3.25971	1.81363	3.83054
ENSMUSG00000110156	Gm42067	-1.31659	1.54334	5.2656e-06	0.000150006	39.5304	lncRNA	4.48532	1.79164	0.549762	0.690523	3.82389
ENSMUSG00000085945	2310014F06Rik	1.6132	2.52942	5.26586e-06	0.000150006	39.5301	lncRNA	2.37634	7.28386	0.961014	1.71962	3.82389
ENSMUSG00000043673	Kcns3	1.25138	4.77412	5.28102e-06	0.000150183	40.6626	protein_coding	14.3596	34.1126	5.42659	5.61766	3.82338
ENSMUSG00000091498	Mpc1-ps	-1.29589	1.92697	5.74916e-06	0.000160776	38.9977	processed_pseudogene	5.90705	2.39455	1.49392	0.808809	3.79378
ENSMUSG00000118669	Arvcf	1.04621	3.49814	5.76632e-06	0.000160988	38.9797	protein_coding	6.56508	13.5489	1.97439	2.46825	3.79321
ENSMUSG00000028862	Map3k6	1.31945	3.3839	5.90115e-06	0.000164099	39.0419	protein_coding	5.19143	12.9448	1.84804	3.3662	3.78489
ENSMUSG00000099061	Gm28050	1.94045	1.57569	5.91045e-06	0.000164099	38.831	lncRNA	0.965646	3.74781	0.307493	1.558	3.78489
ENSMUSG00000021198	Unc79	3.09741	1.03266	6.00215e-06	0.000166191	38.9529	protein_coding	0.293895	2.6637	0.120678	1.52563	3.77939
ENSMUSG00000044378	Slc15a5	-3.23515	0.720924	6.43831e-06	0.000175095	39.2483	protein_coding	3.47572	0.364462	1.90975	0.482072	3.75673
ENSMUSG00000026623	Lpgat1	1.22786	9.3386	6.55677e-06	0.00017717	38.5078	protein_coding	346.385	811.313	96.2161	195.66	3.75161
ENSMUSG00000128730	ENSMUSG00000128730	1.78487	1.09242	6.73228e-06	0.000181039	38.0532	lncRNA	0.745894	2.56526	0.307053	0.881027	3.74223
ENSMUSG00000031283	Chrdl1	1.34491	6.04158	6.81655e-06	0.000182697	39.6909	protein_coding	32.88	83.5274	9.26193	24.3555	3.73827
ENSMUSG00000020672	Sntg2	1.37691	1.90037	6.95855e-06	0.000185344	37.8575	protein_coding	1.73522	4.49197	0.624978	1.04341	3.73202
ENSMUSG00000097617	Gm10687	1.07477	3.85951	7.02167e-06	0.00018673	37.8435	lncRNA	8.33653	17.5526	2.70924	2.08711	3.72879
ENSMUSG00000020325	Fstl3	1.50027	3.94724	7.06772e-06	0.000187361	38.9165	protein_coding	6.95485	19.7067	2.08756	6.9852	3.72732
ENSMUSG00000020098	Pcbd1	1.89875	4.09858	7.2612e-06	0.000191284	39.4294	protein_coding	6.09644	22.7927	2.501	8.36008	3.71832
ENSMUSG00000121458	AW822252	2.03823	0.251145	7.29193e-06	0.000191793	37.5815	lncRNA	0.317204	1.35498	0.103349	0.541809	3.71717
ENSMUSG00000087638	Gm11773	-2.1148	0.445344	7.51327e-06	0.000195843	37.4059	lncRNA	2.36827	0.5273	0.546663	0.380366	3.70809
ENSMUSG00000026833	Olfm1	1.21972	6.22806	7.66159e-06	0.00019841	38.7029	protein_coding	40.1815	93.5955	5.06473	29.8355	3.70244
ENSMUSG00000089768	Tmsb15b1	1.06458	3.04445	8.15353e-06	0.000208897	36.9286	protein_coding	4.69896	9.85942	0.818163	2.57564	3.68007
ENSMUSG00000066361	Serpina3c	1.05967	6.3832	8.91983e-06	0.000225098	37.5361	protein_coding	48.9382	101.964	15.2012	17.1821	3.64763
ENSMUSG00000025092	Hspa12a	1.04637	5.40028	8.99483e-06	0.000226651	37.1812	protein_coding	24.9043	51.3529	7.60395	8.61424	3.64464
ENSMUSG00000051855	Mest	3.73262	7.95414	9.10999e-06	0.000228866	39.8903	protein_coding	27.6488	367.833	14.0564	241.29	3.64042
ENSMUSG00000120133	Gm56945	-1.39559	0.967006	9.18806e-06	0.000229987	36.2389	lncRNA	2.98773	1.11774	0.728662	0.430703	3.6383
ENSMUSG00000021186	Fbln5	1.06818	5.76082	9.21726e-06	0.000230185	37.1718	protein_coding	31.6193	66.1934	8.75682	15.0848	3.63792
ENSMUSG00000009281	Rarres2	1.04833	8.71632	9.23428e-06	0.000230268	36.2776	protein_coding	248.585	514.09	87.5848	59.8993	3.63777
ENSMUSG00000020241	Col6a2	1.11773	7.4539	9.29232e-06	0.000230937	36.7492	protein_coding	99.6671	216.258	31.2627	44.2281	3.63651
ENSMUSG00000097572	Gm26797	1.44146	1.62067	9.30233e-06	0.000230937	36.1681	lncRNA	1.34807	3.6809	0.620201	0.498925	3.63651
ENSMUSG00000082361	Btc	1.56863	3.48425	9.5366e-06	0.000235017	36.864	protein_coding	4.83266	14.3292	1.83803	4.68024	3.6289
ENSMUSG00000096449	Gm4076	-1.27061	4.11935	9.58134e-06	0.000235252	37.1027	processed_pseudogene	27.7188	11.4971	3.91322	4.51662	3.62847
ENSMUSG00000053214	Gm9899	-1.61981	0.57028	9.97187e-06	0.000242894	35.7714	lncRNA	2.32259	0.745304	0.718215	0.342928	3.61458
ENSMUSG00000003273	Car11	-1.25772	1.45004	1.00172e-05	0.000243423	35.7456	protein_coding	4.1186	1.70167	1.02081	0.563887	3.61364
ENSMUSG00000120374	Gm57280	-2.06395	-0.108403	1.00962e-05	0.000244256	35.701	lncRNA	1.45938	0.344862	0.538444	0.25542	3.61215
ENSMUSG00000020591	Ntsr2	-1.42928	1.64778	1.01004e-05	0.000244256	35.6986	protein_coding	5.00264	1.85101	1.08479	0.796069	3.61215
ENSMUSG00000031530	Dusp4	-1.03039	3.34024	1.02619e-05	0.00024674	35.6086	protein_coding	14.8664	7.26161	3.64927	2.02804	3.60776
ENSMUSG00000025429	Pstpip2	-1.38637	0.284568	1.05405e-05	0.000252357	35.457	protein_coding	1.73554	0.66139	0.44567	0.227749	3.59798
ENSMUSG00000143226	ENSMUSG00000143226	1.4284	3.22584	1.08194e-05	0.000256116	35.6622	lncRNA	4.36175	11.7239	1.53292	3.29551	3.59156
ENSMUSG00000022468	Endou	1.73537	3.21652	1.09612e-05	0.000258328	36.1091	protein_coding	3.63967	12.0279	1.46771	4.27949	3.58783
ENSMUSG00000002831	Plin4	1.27241	10.2544	1.12103e-05	0.000262778	35.4494	protein_coding	637.401	1539.66	271.301	192.921	3.58041
ENSMUSG00000059743	Fdps	-1.12091	5.37489	1.18927e-05	0.000276077	35.9518	protein_coding	63.5338	29.2092	21.4815	7.13406	3.55897
ENSMUSG00000028553	Angptl3	1.6394	1.24532	1.20043e-05	0.000276826	34.7271	protein_coding	0.899963	2.83655	0.321961	1.01076	3.55779
ENSMUSG00000028541	B4galt2	1.07968	2.60634	1.20243e-05	0.000276839	34.7179	protein_coding	3.40429	7.22175	1.17108	1.14419	3.55777
ENSMUSG00000028558	Calr4	2.71505	0.742631	1.23856e-05	0.000282065	34.5532	protein_coding	0.323182	2.08049	0.271839	0.931546	3.54965
ENSMUSG00000110884	Gm47416	3.55971	0.526299	1.2723e-05	0.000288072	34.5657	lncRNA	0.144701	1.81499	0.112365	0.992371	3.5405
ENSMUSG00000021835	Bmp4	1.27924	2.58834	1.2898e-05	0.000291367	34.3285	protein_coding	3.02661	7.31835	0.953966	2.07006	3.53556
ENSMUSG00000030708	Dnajb13	1.28554	2.94022	1.2916e-05	0.000291383	34.3207	protein_coding	3.86406	9.40542	1.29613	2.34766	3.53554
ENSMUSG00000020150	Gamt	1.10483	4.97882	1.29859e-05	0.000292175	35.1582	protein_coding	17.9407	38.595	5.84722	7.89326	3.53436
ENSMUSG00000025610	Map3k7cl	2.01429	0.986152	1.33697e-05	0.000299207	34.1302	protein_coding	0.585668	2.39567	0.218502	1.00115	3.52403
ENSMUSG00000060093	H4c1	1.09031	1.26549	1.35411e-05	0.000301837	34.0601	protein_coding	1.25615	2.70585	0.415907	0.486144	3.52023
ENSMUSG00000030606	Hapln3	1.20065	1.86785	1.41052e-05	0.00031152	33.8361	protein_coding	1.86815	4.28643	0.453411	1.15634	3.50651
ENSMUSG00000037994	Slc9b2	1.60808	1.72368	1.41355e-05	0.000311779	33.8243	protein_coding	1.33579	4.03594	0.655418	1.17104	3.50615
ENSMUSG00000121418	ENSMUSG00000121418	-1.23059	0.181456	1.41721e-05	0.000312177	33.8102	lncRNA	1.51354	0.640367	0.26354	0.218794	3.5056
ENSMUSG00000041737	Tmem45b	1.28254	8.12337	1.4505e-05	0.000317429	34.4922	protein_coding	144.589	351.724	48.9178	91.9996	3.49835
ENSMUSG00000047696	Gm57858	-1.46143	0.301061	1.53454e-05	0.000333815	33.3766	protein_coding	1.80799	0.64454	0.472386	0.278531	3.47649
ENSMUSG00000023047	Amhr2	1.53165	2.47095	1.54169e-05	0.000334769	33.3514	protein_coding	2.38196	6.92176	1.17839	1.87258	3.47525
ENSMUSG00000072624	Gm5460	1.74535	2.08652	1.54848e-05	0.000335811	33.3276	protein_coding	1.59902	5.37313	0.736368	2.07257	3.47391
ENSMUSG00000025488	Cox8b	-1.79439	7.18847	1.55589e-05	0.000336982	35.3717	protein_coding	270.129	77.8613	74.8314	39.1634	3.47239
ENSMUSG00000027955	Gask1b	1.2913	5.92957	1.58477e-05	0.000341915	34.5998	protein_coding	31.3451	76.742	6.45114	25.0553	3.46608
ENSMUSG00000086881	Gm13594	1.04928	2.48068	1.61239e-05	0.000346098	33.1087	lncRNA	3.17521	6.55721	0.944884	1.31239	3.4608
ENSMUSG00000139166	ENSMUSG00000139166	-1.75476	0.381294	1.62439e-05	0.000348228	33.0688	lncRNA	2.05109	0.599686	1.1095	0.210711	3.45814
ENSMUSG00000078687	Mup8	-2.04903	1.30887	1.64049e-05	0.000350682	33.2395	protein_coding	4.53836	1.08051	2.57455	0.720113	3.45509
ENSMUSG00000087405	Gm14232	-1.19621	0.688045	1.64747e-05	0.000350942	32.9927	lncRNA	2.25132	0.979315	0.369621	0.32203	3.45476
ENSMUSG00000026580	Selp	1.06887	2.62143	1.64749e-05	0.000350942	32.9926	protein_coding	3.47786	7.2773	0.691462	1.80562	3.45476
ENSMUSG00000057715	A830018L16Rik	-1.58947	1.54478	1.65465e-05	0.000352021	32.9693	protein_coding	4.85054	1.59344	2.21635	0.720937	3.45343
ENSMUSG00000052125	F730043M19Rik	1.08845	2.40451	1.6872e-05	0.000355793	32.8645	lncRNA	2.92924	6.24914	0.807437	1.52385	3.4488
ENSMUSG00000078683	Mup1	-2.07155	1.35986	1.82447e-05	0.000379034	32.7148	protein_coding	4.73689	1.11	2.7839	0.752021	3.42132
ENSMUSG00000091243	Vgll3	1.16726	5.88357	1.8677e-05	0.000386107	33.4299	protein_coding	32.5995	73.1213	10.849	15.4681	3.41329
ENSMUSG00000030103	Bhlhe40	-1.26722	4.95433	1.9203e-05	0.000389468	33.5138	protein_coding	49.5588	20.6138	22.907	4.9086	3.40953
ENSMUSG00000036395	Glb1l2	1.04689	7.74412	1.96844e-05	0.00039621	32.4436	protein_coding	126.767	261.864	44.6126	21.3542	3.40208
ENSMUSG00000037463	Fbxo27	1.31171	2.49818	2.05013e-05	0.000410197	31.8289	protein_coding	2.76539	6.88407	1.03395	1.68294	3.38701
ENSMUSG00000078673	Mup19	-1.9145	1.41775	2.13804e-05	0.000423252	31.761	protein_coding	4.77371	1.25	2.63962	0.78302	3.3734
ENSMUSG00000093812	Gm5627	2.6284	0.144465	2.14958e-05	0.000424948	31.5803	lncRNA	0.197693	1.27646	0.0833709	0.688609	3.37166
ENSMUSG00000038400	Pmepa1	1.1338	7.90145	2.19359e-05	0.000430707	32.0394	protein_coding	134.759	295.676	48.9681	64.0007	3.36582
ENSMUSG00000097537	2610020C07Rik	1.62645	1.88051	2.26109e-05	0.00043933	31.3164	lncRNA	1.47476	4.5588	0.442548	1.89667	3.35721
ENSMUSG00000109311	AI314278	2.17267	0.0707807	2.29173e-05	0.000442218	31.2464	lncRNA	0.245867	1.1603	0.152795	0.503592	3.35436
ENSMUSG00000000690	Hoxb6	-1.11621	2.31341	2.32442e-05	0.000447497	31.1729	protein_coding	7.3542	3.37405	1.89121	1.04175	3.34921
ENSMUSG00000024164	C3	-1.31554	7.7133	2.33266e-05	0.00044857	32.2257	protein_coding	342.129	137.457	86.0415	56.2984	3.34817
ENSMUSG00000038065	Mturn	1.01259	5.1704	2.41263e-05	0.000459257	31.6835	protein_coding	21.6305	43.5156	7.69309	7.84666	3.33794
ENSMUSG00000042256	Ptchd4	3.06245	0.847156	2.41283e-05	0.000459257	31.2428	protein_coding	0.257152	2.3048	0.222974	1.28737	3.33794
ENSMUSG00000037411	Serpine1	2.48196	3.31358	2.43258e-05	0.000461484	32.4305	protein_coding	2.4412	13.6792	0.93911	7.48783	3.33584
ENSMUSG00000054582	Pabpc1l	1.34636	1.90593	2.45389e-05	0.000463244	30.8924	protein_coding	1.74145	4.49127	0.638119	1.29598	3.33419
ENSMUSG00000050315	Synpo2	1.9971	6.40346	2.48029e-05	0.000466288	33.1593	protein_coding	28.709	114.82	15.407	50.3606	3.33135
ENSMUSG00000033966	Cdkl4	2.71285	2.40394	2.51269e-05	0.000470801	31.7899	protein_coding	1.09208	7.22443	0.56787	4.11554	3.32716
ENSMUSG00000029059	Prxl2b	1.11946	6.1706	2.52695e-05	0.000471371	31.7884	protein_coding	40.8416	88.7259	10.823	23.6655	3.32664
ENSMUSG00000125768	ENSMUSG00000125768	2.29207	0.503231	2.58724e-05	0.000480382	30.6203	lncRNA	0.345329	1.66683	0.289584	0.615329	3.31841
ENSMUSG00000048424	Ranbp3l	1.3498	1.79482	2.58955e-05	0.000480382	30.6157	protein_coding	1.61182	4.14783	0.680499	1.0327	3.31841
ENSMUSG00000031137	Fgf13	1.24148	4.56253	2.60089e-05	0.000481954	31.5115	protein_coding	12.3982	29.4218	4.69825	8.23465	3.31699
ENSMUSG00000131146	ENSMUSG00000131146	2.88551	0.687541	2.61124e-05	0.000483339	30.6545	lncRNA	0.267774	2.02001	0.216393	1.04092	3.31575
ENSMUSG00000038319	Kcnh2	1.50622	2.678	2.67942e-05	0.000494868	30.6313	protein_coding	2.82669	8.02075	0.933359	2.84993	3.30551
ENSMUSG00000050737	Ptges	-1.21885	5.97909	2.70296e-05	0.000498668	31.725	protein_coding	99.7202	42.8235	6.55366	19.7014	3.30219
ENSMUSG00000108478	Gm19514	-1.20125	1.5576	2.72854e-05	0.00050164	30.3483	TEC	4.37909	1.89717	1.41734	0.647597	3.29961
ENSMUSG00000067199	Frat1	-1.02802	2.48356	2.74255e-05	0.000502662	30.3222	protein_coding	8.096	3.9473	1.57704	1.28681	3.29872
ENSMUSG00000085971	Gm15411	-1.32134	1.47015	2.76113e-05	0.000504965	30.2878	lncRNA	4.25825	1.69181	1.8773	0.501201	3.29674
ENSMUSG00000042401	Crtac1	2.85108	3.81447	2.89438e-05	0.000520509	32.085	protein_coding	2.79062	19.8813	1.44676	11.7428	3.28357
ENSMUSG00000102813	Gm37795	1.89219	0.147344	2.98672e-05	0.000532829	29.8895	TEC	0.31189	1.21195	0.255364	0.351023	3.27341
ENSMUSG00000042041	2010003K11Rik	-1.51899	3.08823	2.99155e-05	0.000532829	30.6369	protein_coding	14.4034	5.02816	2.99288	2.63671	3.27341
ENSMUSG00000026360	Rgs2	-1.11952	5.17625	3.01834e-05	0.000535683	30.8962	protein_coding	55.3555	25.4326	8.62659	9.69297	3.27109
ENSMUSG00000056162	Cndp1	1.49108	1.43945	3.07083e-05	0.000542707	29.7495	protein_coding	1.13535	3.23787	0.554001	0.903498	3.26543
ENSMUSG00000042532	Golga7b	-1.73438	2.69958	3.1221e-05	0.000548882	30.4486	protein_coding	11.6195	3.48968	4.32065	2.07422	3.26052
ENSMUSG00000028655	Mfsd2a	-2.91533	1.742	3.21829e-05	0.000560517	30.6575	protein_coding	7.27785	0.961422	9.24316	0.416204	3.25141
ENSMUSG00000041378	Cldn5	1.08466	6.74673	3.22234e-05	0.00056064	30.421	protein_coding	62.1674	131.719	19.07	34.0355	3.25132
ENSMUSG00000032482	Cspg5	-1.41204	1.12939	3.32706e-05	0.000572342	29.3478	protein_coding	3.36932	1.26478	0.88533	0.578721	3.24234
ENSMUSG00000121973	ENSMUSG00000121973	3.03125	0.288514	3.39945e-05	0.000583602	29.2405	protein_coding	0.167051	1.47323	0.196019	0.8309	3.23388
ENSMUSG00000074521	Zfp1003	1.17205	2.22307	3.48941e-05	0.00059419	29.1106	protein_coding	2.45404	5.53016	0.417864	1.76208	3.22607
ENSMUSG00000035686	Thrsp	-2.47206	9.92947	3.52555e-05	0.00059913	31.0347	protein_coding	2076.44	374.217	383.266	400.45	3.22248
ENSMUSG00000018387	Shroom1	-1.41361	1.71948	3.64919e-05	0.00061332	28.8888	protein_coding	5.24159	1.96661	2.66682	0.676237	3.21231
ENSMUSG00000090785	Gm17116	2.34243	0.698276	3.72211e-05	0.000623083	28.7912	lncRNA	0.388772	1.94996	0.226547	1.06861	3.20545
ENSMUSG00000114547	Gm3226	1.06184	1.0457	3.9781e-05	0.000656133	28.4644	processed_pseudogene	1.08999	2.26765	0.350751	0.479256	3.18301
ENSMUSG00000078686	Mup9	-2.2085	1.36758	4.17531e-05	0.000684585	28.7037	protein_coding	4.90373	1.04015	2.78961	0.916254	3.16457
ENSMUSG00000103731	Gm17530	-1.19189	1.07375	4.25723e-05	0.000694673	28.1337	TEC	3.02293	1.31361	1.38407	0.317314	3.15822
ENSMUSG00000054556	Gm4876	1.13441	4.62744	4.33023e-05	0.000703171	28.7888	lncRNA	13.831	30.3111	5.23333	5.24631	3.15294
ENSMUSG00000047222	Rnase2a	4.84785	2.17148	4.33726e-05	0.000703633	29.4851	protein_coding	0.215341	6.48654	0.0970331	6.34253	3.15265
ENSMUSG00000027296	Itpka	-1.03975	0.815247	4.3729e-05	0.00070873	28.0036	protein_coding	2.35304	1.14392	0.497153	0.324494	3.14952
ENSMUSG00000086546	Gm13709	3.60904	0.698557	4.42206e-05	0.000715302	28.3802	lncRNA	0.155745	2.0756	0.102092	1.63284	3.14551
ENSMUSG00000073394	Runx2os1	1.61307	1.05423	4.56968e-05	0.000735657	27.7908	lncRNA	0.783537	2.44687	0.28331	0.988044	3.13332
ENSMUSG00000020627	Klhl29	1.04692	1.05818	4.73192e-05	0.000756701	27.6229	protein_coding	1.10361	2.28088	0.195058	0.597362	3.12108
ENSMUSG00000045555	Mettl24	1.16453	2.20907	4.92702e-05	0.000782689	27.4293	protein_coding	2.44597	5.49779	0.781296	1.39749	3.10641
ENSMUSG00000029641	Rasl11a	1.00782	4.45532	4.98299e-05	0.000785776	27.8472	protein_coding	13.1324	26.3753	2.64808	7.70816	3.1047
ENSMUSG00000031375	Bgn	1.03141	7.31232	5.06566e-05	0.000795687	27.8625	protein_coding	94.7528	193.6	27.4199	45.5349	3.09926
ENSMUSG00000121143	Gm57155	1.99416	0.172392	5.17398e-05	0.00080667	27.196	lncRNA	0.313991	1.25181	0.199941	0.43119	3.0933
ENSMUSG00000030699	Tbx6	-1.03621	1.1163	5.40118e-05	0.000832059	26.992	protein_coding	2.96432	1.44166	1.05883	0.282959	3.07985
ENSMUSG00000028194	Ddah1	1.46195	3.00776	5.52139e-05	0.000848245	27.2911	protein_coding	3.64654	10.1112	1.13195	4.24174	3.07148
ENSMUSG00000133044	ENSMUSG00000133044	1.09435	1.36798	5.73802e-05	0.000875921	26.7065	lncRNA	1.35377	2.90875	0.476129	0.715525	3.05753
ENSMUSG00000028687	Mutyh	1.23146	2.11905	5.76942e-05	0.00087809	26.6808	protein_coding	2.19678	5.16942	0.674115	1.73739	3.05646
ENSMUSG00000110613	Lncbate1	-1.82486	3.20037	5.81083e-05	0.000880003	27.6749	lncRNA	16.8891	4.7458	1.96801	3.38984	3.05552
ENSMUSG00000002341	Ncan	-2.23741	1.06858	5.82153e-05	0.00088067	27.0419	protein_coding	3.94883	0.840285	1.43142	0.772754	3.05519
ENSMUSG00000025955	Akr1cl	4.22231	5.76865	5.881e-05	0.000886474	29.4571	protein_coding	4.35637	81.4322	3.32163	75.4199	3.05233
ENSMUSG00000120456	1700080G18Rik	-1.14049	0.993742	5.92909e-05	0.000892924	26.5527	lncRNA	2.82528	1.26379	0.745365	0.432587	3.04919
ENSMUSG00000021365	Nedd9	1.10306	5.26423	5.95311e-05	0.000895738	27.3248	protein_coding	21.9129	47.1235	5.56726	15.1745	3.04782
ENSMUSG00000025347	Tmt1b	1.31099	3.08582	5.96547e-05	0.000896795	26.8059	protein_coding	4.2102	10.4856	1.64073	2.94417	3.04731
ENSMUSG00000131508	ENSMUSG00000131508	1.89272	0.273375	6.14969e-05	0.000919554	26.3818	lncRNA	0.348851	1.33527	0.132741	0.559651	3.03642
ENSMUSG00000121179	Gm56999	2.17259	3.5599	6.166e-05	0.000921173	27.5577	lncRNA	3.52871	15.9628	0.90097	9.27734	3.03566
ENSMUSG00000007682	Dio2	-1.53879	0.591852	6.3383e-05	0.000943559	26.241	protein_coding	2.33119	0.790267	0.973552	0.284179	3.02523
ENSMUSG00000027254	Map1a	1.68703	3.41257	6.35375e-05	0.000944186	27.0275	protein_coding	4.26848	13.7701	1.35184	6.24665	3.02494
ENSMUSG00000038064	Cldn22	-1.079	3.19477	6.48858e-05	0.000959978	26.2887	protein_coding	13.5888	6.43357	6.96246	1.5006	3.01774
ENSMUSG00000059974	Ntm	1.34408	2.04933	6.50702e-05	0.000961015	26.1189	protein_coding	1.97972	4.9788	0.832885	1.51576	3.01727
ENSMUSG00000110652	Gm33023	1.83244	0.203849	6.71467e-05	0.000981334	25.9734	lncRNA	0.346392	1.25726	0.175137	0.435824	3.00818
ENSMUSG00000005947	Itgae	-1.8588	0.662344	6.75845e-05	0.000986018	25.9434	protein_coding	2.63624	0.725557	2.25058	0.342199	3.00612
ENSMUSG00000085639	Gm15410	-1.53253	-0.0219986	6.92028e-05	0.000998023	25.8342	lncRNA	1.3929	0.483259	0.420687	0.296353	3.00086
ENSMUSG00000137208	ENSMUSG00000137208	-1.79061	0.421096	7.01691e-05	0.00100585	25.7703	lncRNA	2.16757	0.617554	0.65344	0.377319	2.99747
ENSMUSG00000140076	ENSMUSG00000140076	1.81145	0.285135	7.02006e-05	0.00100585	25.7682	lncRNA	0.387187	1.35092	0.334693	0.380835	2.99747
ENSMUSG00000027510	Rbm38	-1.36977	4.72717	7.16743e-05	0.00102087	26.7973	protein_coding	43.5635	16.8886	21.1723	6.43906	2.99103
ENSMUSG00000114538	Gm31517	1.78733	2.0761	7.33916e-05	0.00104092	25.7623	lncRNA	1.5239	5.35444	0.823645	2.01464	2.98258
ENSMUSG00000027656	Ccn5	1.25546	2.81887	7.94167e-05	0.00110952	25.3013	protein_coding	3.59821	8.57696	0.972631	3.34566	2.95486
ENSMUSG00000037010	Apln	1.35136	3.2424	8.014e-05	0.00111728	25.5716	protein_coding	4.61405	11.7595	0.865735	4.63195	2.95184
ENSMUSG00000046215	Rprml	-1.93172	0.0145501	8.0171e-05	0.00111728	25.1615	protein_coding	1.59381	0.401802	0.495308	0.294581	2.95184
ENSMUSG00000040035	Disp2	1.62315	-0.0155186	8.18602e-05	0.00113423	25.067	protein_coding	0.332652	1.03087	0.213318	0.284988	2.9453
ENSMUSG00000040594	Ranbp17	1.03672	1.11536	8.51214e-05	0.00116596	24.8906	protein_coding	1.14878	2.39469	0.338016	0.581185	2.93332
ENSMUSG00000120630	Gm56815	1.20664	2.25941	8.61378e-05	0.00117701	24.8371	lncRNA	2.47314	5.7051	0.994391	1.38437	2.92922
ENSMUSG00000032131	Abcg4	1.58458	0.316018	8.65287e-05	0.00118139	24.8168	protein_coding	0.444587	1.35361	0.26763	0.245958	2.92761
ENSMUSG00000112535	Gm47425	2.07607	1.01157	8.71906e-05	0.00118705	24.7825	lncRNA	0.585396	2.4517	0.411186	1.125	2.92553
ENSMUSG00000019817	Plagl1	1.11453	5.14408	8.76598e-05	0.00119006	25.5381	protein_coding	20.0194	43.3948	7.84224	7.97311	2.92443
ENSMUSG00000036611	Eepd1	1.13922	7.69788	8.88223e-05	0.00120293	25.292	protein_coding	116.625	256.921	43.9645	46.0315	2.91976
ENSMUSG00000028681	Ptch2	1.73756	4.35759	8.93725e-05	0.00120941	25.827	protein_coding	8.06663	26.9148	4.34472	9.61189	2.91743
ENSMUSG00000041609	Bicdl1	1.01183	3.36155	8.96239e-05	0.0012097	24.7082	protein_coding	6.05799	12.2576	1.74558	3.50502	2.91732
ENSMUSG00000050860	Phospho1	-1.18609	2.88824	9.14929e-05	0.00122625	24.7589	protein_coding	11.3633	4.99027	3.30874	2.35397	2.91142
ENSMUSG00000046908	Ltb4r1	1.11228	0.0764301	9.33268e-05	0.00124586	24.478	protein_coding	0.480299	1.05708	0.102663	0.285236	2.90453
ENSMUSG00000031383	Dusp9	1.40301	1.83963	9.43144e-05	0.00125564	24.431	protein_coding	1.62864	4.31309	0.445778	1.69059	2.90114
ENSMUSG00000082223	Gm15079	1.43923	1.43141	9.48177e-05	0.00125877	24.4073	processed_pseudogene	1.17902	3.19844	0.671784	0.81504	2.90005
ENSMUSG00000000942	Hoxa4	-1.05253	0.81185	9.58139e-05	0.00126834	24.3608	protein_coding	2.35886	1.12751	0.404059	0.402325	2.89677
ENSMUSG00000070407	Hs3st3b1	-1.23686	2.30817	9.67085e-05	0.00127781	24.3195	protein_coding	7.59271	3.22858	2.27081	1.45892	2.89353
ENSMUSG00000091639	Gm3756	1.31187	0.145048	9.92357e-05	0.00130488	24.205	processed_pseudogene	0.455028	1.14221	0.156844	0.362324	2.88443
ENSMUSG00000111147	Gm33699	1.67071	0.522288	9.93064e-05	0.00130488	24.2018	lncRNA	0.499678	1.62633	0.296876	0.61459	2.88443
ENSMUSG00000073834	Mup11	-2.58037	2.64895	0.000100506	0.00131661	25.2961	protein_coding	13.2676	2.19252	9.73929	2.45877	2.88054
ENSMUSG00000030268	Bcat1	1.27991	1.61521	0.00010063	0.00131721	24.1432	protein_coding	1.47543	3.58784	0.677709	1.05779	2.88035
ENSMUSG00000022840	Adcy5	1.1294	6.31215	0.000101182	0.00132135	24.9991	protein_coding	44.8572	97.9869	19.3368	21.3336	2.87898
ENSMUSG00000120104	4122401K19Rik	1.20819	1.33045	0.000105331	0.00135655	23.9417	lncRNA	1.25396	2.88253	0.511796	0.812043	2.86756
ENSMUSG00000101438	Gm19412	1.27823	1.32671	0.00011167	0.00141116	23.6852	lncRNA	1.18537	2.89123	0.375185	0.957166	2.85042
ENSMUSG00000040152	Thbs1	2.18907	6.43442	0.000115637	0.00144805	25.3317	protein_coding	26.14	119.034	8.71378	75.9735	2.83922
ENSMUSG00000115946	Mirt2	2.12656	-0.0559802	0.000116322	0.00145326	23.5071	lncRNA	0.218403	1.04416	0.143476	0.456116	2.83766
ENSMUSG00000086212	Mkln1os	-1.03619	1.04861	0.000119167	0.00147811	23.402	lncRNA	2.82545	1.36003	0.679794	0.424758	2.83029
ENSMUSG00000105870	7330423F06Rik	1.53917	0.123342	0.000119364	0.00147838	23.3948	TEC	0.38023	1.15092	0.214963	0.356018	2.83021
ENSMUSG00000138726	ENSMUSG00000138726	1.28405	2.20973	0.000122558	0.00150328	23.2803	lncRNA	2.28309	5.55846	0.94547	1.85646	2.82296
ENSMUSG00000103965	Gm30173	1.53898	1.51113	0.000125722	0.00153674	23.17	lncRNA	1.18992	3.41764	0.666892	1.18844	2.8134
ENSMUSG00000078719	Msmp	1.2288	0.897757	0.000127007	0.00155018	23.1262	protein_coding	0.868017	2.07281	0.480504	0.539988	2.80962
ENSMUSG00000028933	Xrcc2	1.0072	1.78344	0.000130534	0.00158289	23.0082	protein_coding	1.94713	3.93279	0.667756	0.976425	2.80055
ENSMUSG00000032500	Dclk3	1.66136	0.96734	0.000130928	0.00158475	22.9952	protein_coding	0.70815	2.31449	0.427242	0.918598	2.80004
ENSMUSG00000096688	Mup17	-2.56932	-0.0653482	0.00013254	0.00159201	23.0784	protein_coding	1.70004	0.275946	1.04646	0.335409	2.79805
ENSMUSG00000134164	ENSMUSG00000134164	-2.65881	-0.306196	0.000132955	0.00159267	22.9929	lncRNA	1.39212	0.207286	0.515569	0.322989	2.79787
ENSMUSG00000066677	Ifi208	-2.14397	2.2011	0.000135567	0.00161708	23.5633	protein_coding	8.83448	1.99335	10.2971	0.643074	2.79127
ENSMUSG00000087028	Gm13387	1.26421	0.104128	0.000136263	0.00162397	22.8239	lncRNA	0.461356	1.09352	0.216886	0.287632	2.78942
ENSMUSG00002075463	Gm56190	1.7706	4.14598	0.000138021	0.00164054	23.7916	miRNA	6.8413	23.2612	3.39882	8.01671	2.78501
ENSMUSG00000023930	Crisp2	2.15459	-0.116809	0.000142397	0.00168173	22.6358	protein_coding	0.207032	0.991788	0.149309	0.475646	2.77424
ENSMUSG00000141314	ENSMUSG00000141314	2.14636	3.23103	0.000144424	0.00169982	23.475	lncRNA	2.86585	12.6382	1.06209	7.70698	2.7696
ENSMUSG00000090122	Kcne5	1.48349	0.896591	0.000147373	0.00172607	22.4898	protein_coding	0.769023	2.13104	0.412777	0.727848	2.76294
ENSMUSG00000072620	Slfn2	-1.11579	3.80927	0.000149696	0.00174335	22.9249	protein_coding	21.2123	9.79943	13.267	1.77647	2.75862
ENSMUSG00000092164	Rergl	1.91335	0.506666	0.000151642	0.00176133	22.3688	protein_coding	0.419201	1.61885	0.262818	0.766089	2.75416
ENSMUSG00000039533	Mmd2	-3.41945	1.9031	0.000152606	0.00176838	23.4297	protein_coding	8.85848	0.80723	7.80821	1.18565	2.75242
ENSMUSG00000049723	Mmp12	1.78484	2.017	0.000155376	0.00179464	22.4888	protein_coding	1.46156	5.10673	0.594382	2.82413	2.74602
ENSMUSG00000048065	Cyb5r2	2.4958	0.380545	0.000157165	0.00180799	22.2177	protein_coding	0.252387	1.55415	0.190369	0.944405	2.7428
ENSMUSG00000030218	Mgp	1.28299	6.03848	0.000157336	0.00180872	23.1379	protein_coding	34.0339	82.666	11.5135	24.6888	2.74263
ENSMUSG00000029167	Ppargc1a	-1.04826	3.61583	0.000158973	0.00182629	22.5285	protein_coding	18.1834	8.77439	4.86048	3.27747	2.73843
ENSMUSG00000120007	Gm17619	-1.0027	1.10336	0.000159554	0.00183046	22.1542	lncRNA	2.88922	1.44198	1.11933	0.384972	2.73744
ENSMUSG00000030244	Gys2	-1.04575	4.93204	0.000161772	0.00185085	22.7931	protein_coding	45.5865	22.0565	7.78407	7.50504	2.73263
ENSMUSG00000085171	D830026I12Rik	1.23979	1.29042	0.000162338	0.00185354	22.0815	lncRNA	1.17808	2.81745	0.308963	0.93104	2.732
ENSMUSG00000026489	Coq8a	-1.32561	5.1549	0.000163452	0.00186373	23.0324	protein_coding	58.0006	23.1581	43.2874	6.17945	2.72962
ENSMUSG00000076928	Trac	-3.58594	3.61901	0.000168656	0.00190626	23.7984	TR_C_gene	29.697	2.47346	58.0023	0.911469	2.71982
ENSMUSG00000087443	Ppp1r18os	1.08676	1.12066	0.000171976	0.00193456	21.8401	lncRNA	1.14453	2.41514	0.518555	0.508866	2.71342
ENSMUSG00000086727	Alyreffm1	1.04011	1.76005	0.000178888	0.00199125	21.676	protein_coding	1.8784	3.8725	0.698171	0.918519	2.70088
ENSMUSG00000015354	Pcolce2	1.26894	7.32804	0.0001789	0.00199125	22.3942	protein_coding	83.9477	202.2	26.319	80.464	2.70088
ENSMUSG00000060311	Mucl1	2.20318	0.650953	0.00018203	0.00202206	21.6038	protein_coding	0.420874	1.88819	0.349757	0.971946	2.69421
ENSMUSG00000035615	Frmpd1	2.24145	0.0383081	0.000183991	0.00203846	21.5593	protein_coding	0.232924	1.15234	0.199684	0.554805	2.6907
ENSMUSG00000007480	Mc5r	-1.48677	1.52827	0.000186364	0.00206339	21.5341	protein_coding	4.62396	1.65064	1.77764	0.957125	2.68542
ENSMUSG00000085517	Gm12963	1.23744	1.20522	0.000187799	0.00207653	21.4746	lncRNA	1.11153	2.6416	0.375536	0.916226	2.68266
ENSMUSG00000108046	Gm43924	2.28433	-0.327906	0.000191537	0.00210816	21.3932	TEC	0.15307	0.819642	0.104844	0.404978	2.6761
ENSMUSG00000009378	Slc16a12	1.09861	3.00904	0.000192393	0.00211482	21.4742	protein_coding	4.50873	9.65812	1.74369	2.74978	2.67473
ENSMUSG00000023267	Gabrr2	3.25876	1.61185	0.000194623	0.00213653	21.964	protein_coding	0.410908	4.13099	0.448847	2.40863	2.67029
ENSMUSG00000015968	Cacna1d	1.04119	1.77233	0.000196066	0.00214581	21.297	protein_coding	1.89682	3.92296	0.590596	1.12187	2.66841
ENSMUSG00000020331	Hcn2	1.77865	0.043925	0.000199045	0.0021672	21.235	protein_coding	0.314334	1.09381	0.178341	0.457833	2.6641
ENSMUSG00000004110	Cacna1e	2.20601	2.51071	0.000204434	0.00221672	21.7516	protein_coding	1.59835	7.5706	1.52824	3.24227	2.65429
ENSMUSG00000026888	Grb14	1.44779	4.52004	0.00020551	0.00222552	21.9109	protein_coding	10.7694	29.2186	4.81933	10.7464	2.65257
ENSMUSG00000071553	Cpa2	2.38168	0.941339	0.000215733	0.00231534	21.0979	protein_coding	0.459936	2.39121	0.35447	1.27626	2.63538
ENSMUSG00000032925	Itgbl1	1.09642	2.91119	0.000222026	0.00236926	20.8586	protein_coding	4.22507	8.97656	1.42454	2.76918	2.62539
ENSMUSG00000060459	Kng2	1.45721	1.16331	0.000228727	0.00242844	20.6686	protein_coding	0.950616	2.61926	0.403402	1.1093	2.61467
ENSMUSG00000048636	A730049H05Rik	1.64489	0.395524	0.000241698	0.00254003	20.4462	lncRNA	0.450406	1.46079	0.236908	0.583199	2.59516
ENSMUSG00000040966	Slc22a2	1.19857	1.97567	0.000242427	0.00254496	20.434	protein_coding	2.02417	4.65108	0.962679	1.30296	2.59432
ENSMUSG00000030317	Timp4	1.34361	7.91264	0.000246347	0.00257485	21.0143	protein_coding	120.62	306.213	71.1956	63.4766	2.58925
ENSMUSG00000121494	9030619P08Rik	2.91542	1.73398	0.000248534	0.00259448	20.9045	lncRNA	0.595257	4.53712	0.238621	3.98104	2.58595
ENSMUSG00000048572	Tmem252	1.12961	2.7921	0.000266734	0.00271861	20.122	protein_coding	3.81198	8.27751	1.34751	2.86706	2.56565
ENSMUSG00000069670	Nkain2	1.85212	0.253289	0.000268682	0.00273515	20.0232	protein_coding	0.361517	1.31578	0.205728	0.609835	2.56302
ENSMUSG00000085289	Gm15337	2.03698	0.513921	0.000271501	0.00275718	19.9817	lncRNA	0.408132	1.65137	0.364707	0.753404	2.55954
ENSMUSG00000133344	ENSMUSG00000133344	-1.18679	0.486549	0.000273575	0.00277488	19.9515	lncRNA	1.92916	0.847798	0.564085	0.429034	2.55676
ENSMUSG00000033213	AA467197	1.50866	1.13837	0.00027974	0.00282039	19.8633	protein_coding	0.922135	2.57033	0.633972	0.955753	2.54969
ENSMUSG00000109764	Klkb1	1.09968	0.206943	0.000285986	0.0028713	19.7761	protein_coding	0.536097	1.16889	0.162907	0.345535	2.54192
ENSMUSG00000027765	P2ry1	1.3711	1.7024	0.000287451	0.00288429	19.7559	protein_coding	1.49794	3.89198	0.589426	1.627	2.53996
ENSMUSG00000081189	Hspd1-ps4	1.11878	1.86214	0.000292157	0.00292222	19.6919	transcribed_processed_pseudogene	1.92792	4.21905	1.1739	0.790648	2.53429
ENSMUSG00000035681	Kcnc2	1.29259	1.1791	0.000293064	0.00292838	19.6797	protein_coding	1.0451	2.61615	0.482029	0.99968	2.53337
ENSMUSG00000023019	Gpd1	-1.32807	9.14163	0.000295459	0.00294356	20.2529	protein_coding	924.659	368.285	184.224	172.575	2.53113
ENSMUSG00000073555	Iigp1c	-1.01222	4.02192	0.000303664	0.00300216	19.9685	protein_coding	23.8335	11.8087	9.75509	3.60261	2.52257
ENSMUSG00000076937	Iglc2	-4.12133	2.37877	0.000304122	0.00300316	20.8287	IG_C_gene	12.8116	0.733734	25.0363	0.330801	2.52242
ENSMUSG00000032193	Ldlr	-1.03597	5.51116	0.000305333	0.00301053	20.1541	protein_coding	67.9219	33.148	23.0511	12.4575	2.52136
ENSMUSG00000075410	Prcd	1.20707	0.303329	0.000307478	0.0030221	19.4913	protein_coding	0.548473	1.28124	0.353644	0.182881	2.51969
ENSMUSG00000078763	Slfn1	-2.44777	1.72401	0.000334092	0.00323823	19.7473	protein_coding	6.61895	1.20789	7.449	0.78874	2.48969
ENSMUSG00000037849	Ifi206	-2.85559	1.62765	0.00033606	0.00324793	19.8226	protein_coding	6.56342	0.89898	9.21985	0.532293	2.48839
ENSMUSG00000067786	Nnat	1.93665	9.04026	0.000336884	0.00325403	19.9751	protein_coding	185.973	711.85	115.387	196.844	2.48758
ENSMUSG00000091492	Gm17025	1.10434	-0.0559226	0.000339042	0.00327096	19.1108	lncRNA	0.433505	0.929063	0.160939	0.250766	2.48532
ENSMUSG00000064267	Hvcn1	-1.32232	4.19589	0.000339221	0.00327096	19.7868	protein_coding	29.6378	11.8518	22.6768	3.99267	2.48532
ENSMUSG00000037735	2810032G03Rik	1.63661	2.21906	0.000358507	0.00341384	19.1316	lncRNA	1.89211	5.82709	1.07793	2.60555	2.46676
ENSMUSG00000078675	Mup16	-2.58513	2.75885	0.000360895	0.00343463	19.809	protein_coding	14.3694	2.37549	9.90202	2.98183	2.46412
ENSMUSG00000031722	Hp	1.07699	8.43392	0.000380531	0.00358296	19.0476	protein_coding	201.171	424.426	66.3682	157.786	2.44576
ENSMUSG00000120381	Gm32954	1.26743	0.632324	0.000384369	0.00360898	18.6282	lncRNA	0.700363	1.6906	0.393898	0.448226	2.44262
ENSMUSG00000035385	Ccl2	1.31083	2.60606	0.000387442	0.00362569	18.7637	protein_coding	3.00413	7.43289	1.24093	3.10587	2.44061
ENSMUSG00000086460	Gm12236	1.09792	1.77125	0.000399419	0.00371075	18.4818	lncRNA	1.83481	3.95834	0.767275	1.09957	2.43054
ENSMUSG00000038522	Mfsd4b1	-1.8528	0.0552272	0.00040241	0.00371814	18.4535	protein_coding	1.62456	0.440729	0.570587	0.39734	2.42967
ENSMUSG00000024768	Lipf	3.80432	1.31601	0.000407197	0.00374965	18.9652	protein_coding	0.230263	3.39337	0.172706	3.37388	2.42601
ENSMUSG00000000409	Lck	-3.64619	2.21215	0.000413545	0.00378565	19.4012	protein_coding	10.9639	0.861169	23.0785	0.483607	2.42186
ENSMUSG00000003379	Cd79a	-4.50912	2.78184	0.000414963	0.00379206	19.7142	protein_coding	17.4939	0.763022	40.2049	0.286208	2.42113
ENSMUSG00000120731	Gm30605	2.15589	0.279445	0.000415599	0.00379206	18.3311	lncRNA	0.300182	1.3924	0.169106	0.818733	2.42113
ENSMUSG00000042589	Cux2	3.1333	0.421319	0.000420618	0.00382332	18.5295	protein_coding	0.170469	1.65619	0.179711	1.26378	2.41756
ENSMUSG00000027901	Dennd2d	-1.01432	3.24187	0.000431252	0.00389681	18.4085	protein_coding	13.7556	6.8194	6.87222	2.01555	2.40929
ENSMUSG00000092090	Gm3294	1.08057	3.126	0.000432457	0.0039014	18.3394	lncRNA	4.93996	10.4443	1.85714	3.3119	2.40878
ENSMUSG00000041193	Pla2g5	2.01156	1.43185	0.000432808	0.00390247	18.3852	protein_coding	0.822061	3.37952	0.709479	1.95833	2.40866
ENSMUSG00000001520	Nrip2	1.22832	1.7807	0.000433115	0.00390315	18.1752	protein_coding	1.72792	4.04537	0.483836	1.65918	2.40859
ENSMUSG00000073842	Mup7	-2.27608	0.523731	0.00043724	0.00393399	18.4181	protein_coding	2.62456	0.522306	2.40602	0.553116	2.40517
ENSMUSG00000054966	Lmntd1	1.21038	0.483811	0.000441303	0.00395399	18.1047	protein_coding	0.636756	1.49895	0.113132	0.661625	2.40296
ENSMUSG00000039114	Nrn1	-1.22019	1.17365	0.000441788	0.00395399	18.1005	protein_coding	3.29561	1.4171	1.50133	0.603452	2.40296
ENSMUSG00000115324	4930527F14Rik	1.13758	1.3219	0.000450819	0.00401958	18.0245	lncRNA	1.29039	2.82555	0.461134	1.027	2.39582
ENSMUSG00000024673	Ms4a1	-4.69325	3.13667	0.000456074	0.00406078	19.4172	protein_coding	22.7206	0.87242	52.6015	0.456491	2.39139
ENSMUSG00000078877	Gm14295	1.05643	1.17547	0.000468761	0.00415316	17.8784	protein_coding	1.20433	2.48834	0.31416	0.827431	2.38162
ENSMUSG00000020811	Wscd1	1.19609	0.224094	0.000475374	0.00418743	17.8261	protein_coding	0.524808	1.20169	0.230942	0.312883	2.37805
ENSMUSG00000027654	Fam83d	1.57616	1.09409	0.000485263	0.00425804	17.7494	protein_coding	0.83984	2.52884	0.462978	1.22214	2.37079
ENSMUSG00000032094	Cd3d	-3.52372	2.40726	0.000485417	0.00425804	18.7683	protein_coding	12.4815	1.07283	26.5309	0.519406	2.37079
ENSMUSG00000115681	Gm2682	-3.5909	1.87364	0.000487686	0.00427348	18.6144	lncRNA	8.51809	0.697565	18.2492	0.327357	2.36922
ENSMUSG00000073491	Ifi213	-2.00858	2.52732	0.000505055	0.00438453	18.1823	protein_coding	10.8411	2.69599	13.3415	1.03095	2.35808
ENSMUSG00000040592	Cd79b	-3.67758	2.87256	0.000519809	0.00449174	18.6598	protein_coding	17.6386	1.37712	38.8101	0.361601	2.34759
ENSMUSG00000032537	Ephb1	1.18215	2.29317	0.000526596	0.00453872	17.4527	protein_coding	2.5548	5.86418	0.838798	2.52535	2.34307
ENSMUSG00000003863	Ppfia3	1.48109	0.406644	0.000528368	0.004547	17.4341	protein_coding	0.506072	1.46858	0.213994	0.644458	2.34228
ENSMUSG00000051596	Otop1	-1.20778	3.61916	0.000531034	0.00456526	17.8619	protein_coding	19.2011	8.27375	6.26811	3.05817	2.34053
ENSMUSG00000105374	Gm42551	-1.06807	1.82426	0.000532303	0.00456602	17.4068	TEC	5.06218	2.43013	2.07166	1.00998	2.34046
ENSMUSG00000074607	Tox2	-1.32127	3.33863	0.000534095	0.00457519	17.8501	protein_coding	16.2664	6.50135	5.60417	3.59303	2.33959
ENSMUSG00000005952	Trpv1	1.2404	1.38489	0.000541577	0.00461121	17.3432	protein_coding	1.27518	3.01189	0.530055	0.943923	2.33619
ENSMUSG00000037440	Vnn1	1.24595	2.80328	0.000573447	0.00481174	17.332	protein_coding	3.59655	8.5031	1.93963	2.92737	2.3177
ENSMUSG00000122118	ENSMUSG00000122118	1.21218	1.35018	0.00059067	0.00491942	17.0257	lncRNA	1.2485	2.90998	0.734053	0.73048	2.30809
ENSMUSG00000078816	Prkcg	1.00937	1.23359	0.000592407	0.00493144	17.015	protein_coding	1.2929	2.58934	0.377724	0.843846	2.30703
ENSMUSG00000023886	Smoc2	1.35448	6.30663	0.000597735	0.0049635	17.7554	protein_coding	39.3716	100.501	17.8145	37.0496	2.30421
ENSMUSG00000096225	Lhx8	1.47426	2.58591	0.000599732	0.00496802	17.2376	protein_coding	2.70599	7.50681	1.06721	3.58674	2.30382
ENSMUSG00000019906	Lin7a	1.01909	0.659904	0.000601169	0.00497727	16.9616	protein_coding	0.833523	1.66282	0.355332	0.479264	2.30301
ENSMUSG00000037887	Dusp8	1.08347	4.01378	0.000612536	0.00504157	17.2568	protein_coding	9.25961	19.5707	4.04318	5.48899	2.29743
ENSMUSG00000037318	Traf3ip3	-3.15339	2.08153	0.000619082	0.0050796	17.6459	protein_coding	9.46352	1.05797	19.6578	0.227709	2.29417
ENSMUSG00000111840	Gm48832	-1.37036	2.74534	0.000619752	0.00508106	17.183	lncRNA	10.8088	4.18806	5.4219	2.28196	2.29405
ENSMUSG00000026475	Rgs16	-1.05037	1.49619	0.000622234	0.00509644	16.8366	protein_coding	3.9479	1.89716	1.95418	0.487651	2.29273
ENSMUSG00000029664	Tfpi2	1.29267	2.16283	0.000623333	0.00510047	16.8919	protein_coding	2.19873	5.38286	1.15233	2.18441	2.29239
ENSMUSG00000026581	Sell	-4.38757	2.92584	0.000631099	0.00515208	18.0185	protein_coding	19.263	0.912747	44.612	0.486462	2.28802
ENSMUSG00000122455	ENSMUSG00000122455	1.38227	0.908664	0.000640748	0.00520244	16.7306	lncRNA	0.828144	2.13848	0.498628	0.702802	2.28379
ENSMUSG00000067616	Klk11	2.17968	0.804589	0.000642824	0.00521175	16.8558	protein_coding	0.455959	2.14891	0.214419	1.88674	2.28302
ENSMUSG00000043263	Ifi209	-1.88297	2.74899	0.000662658	0.00534933	17.1408	protein_coding	12.3402	3.34561	16.0264	0.863464	2.2717
ENSMUSG00000032401	Lctl	-1.11697	4.95883	0.000672178	0.00540799	17.1174	protein_coding	47.5705	21.8996	19.1751	10.3255	2.26696
ENSMUSG00000079654	Prrt4	-1.22536	1.8281	0.000678251	0.00544382	16.5547	protein_coding	5.38078	2.28602	1.39698	1.32679	2.2641
ENSMUSG00000043068	Fam89a	1.11684	1.43124	0.000688112	0.00550719	16.4743	protein_coding	1.40945	3.09518	0.263508	1.42329	2.25907
ENSMUSG00000046245	Pilra	1.18303	1.33507	0.000690257	0.00551953	16.4632	protein_coding	1.26137	2.86825	0.540455	1.09686	2.2581
ENSMUSG00000028195	Ccn1	1.23692	4.38646	0.000705715	0.00562397	16.8828	protein_coding	11.0357	25.9493	4.03673	10.6247	2.24996
ENSMUSG00000125807	ENSMUSG00000125807	1.33776	0.505197	0.000745752	0.00585968	16.1876	lncRNA	0.602347	1.54655	0.364898	0.294424	2.23213
ENSMUSG00000119992	Gm34632	-1.02859	0.230425	0.000754748	0.00591654	16.1451	lncRNA	1.47289	0.720878	0.30926	0.335682	2.22793
ENSMUSG00000106062	Gm43820	1.38472	0.180065	0.000767272	0.00599793	16.0868	TEC	0.45308	1.18479	0.179459	0.546664	2.222
ENSMUSG00000056290	Ms4a4b	-3.06166	3.56427	0.000774792	0.00604434	17.139	protein_coding	27.0181	3.22131	53.7622	1.74925	2.21865
ENSMUSG00000019982	Myb	-1.57084	2.3188	0.000796502	0.00617473	16.2711	protein_coding	8.45547	2.83328	3.92287	1.76592	2.20938
ENSMUSG00000109321	A330076H08Rik	1.45324	0.00949578	0.000802325	0.00621128	15.9292	lncRNA	0.385687	1.03332	0.279599	0.361511	2.20682
ENSMUSG00000034212	Ankmy1	1.15451	2.28297	0.00080558	0.00621908	15.9402	protein_coding	2.58172	5.78518	1.54036	2.20483	2.20627
ENSMUSG00000035373	Ccl7	1.35073	3.60594	0.000808018	0.00622952	16.3113	protein_coding	5.94359	15.2194	2.74156	6.79602	2.20555
ENSMUSG00000041660	Bbox1	1.90495	1.24161	0.000819778	0.00630284	15.9993	protein_coding	0.75225	2.92962	0.501181	2.19043	2.20046
ENSMUSG00000078680	Mup10	-2.58075	3.39636	0.000822439	0.00631464	16.7567	protein_coding	22.5355	3.73811	15.9243	4.83498	2.19965
ENSMUSG00000104213	Ighd	-4.1103	3.6133	0.000854063	0.00649219	16.8982	IG_C_gene	30.8037	1.78479	71.5854	0.407139	2.18761
ENSMUSG00000110439	Mup22	-2.5843	2.96637	0.000882487	0.00665409	16.4008	protein_coding	16.6581	2.74958	11.7127	3.58893	2.17691
ENSMUSG00000126561	ENSMUSG00000126561	1.72655	3.49181	0.000883426	0.00665818	16.1086	lncRNA	4.39007	14.6448	1.36113	8.92547	2.17664
ENSMUSG00000030336	Cd27	-3.15612	1.87881	0.000892419	0.00670191	16.2243	protein_coding	8.16954	0.910467	17.1915	0.296235	2.1738
ENSMUSG00000032036	Kirrel3	1.17336	0.153499	0.000897027	0.00673051	15.539	protein_coding	0.486994	1.12643	0.181896	0.38957	2.17195
ENSMUSG00000024421	Lama3	1.04163	2.01536	0.000904825	0.00676485	15.5089	protein_coding	2.26914	4.69361	0.728453	1.77068	2.16974
ENSMUSG00000076490	Trbc1	-3.45283	2.58471	0.000933921	0.00694532	16.2743	TR_C_gene	14.064	1.27556	31.0816	0.458304	2.15831
ENSMUSG00000062444	Ap3b2	1.35524	0.873939	0.000983974	0.00721498	15.2191	protein_coding	0.803234	2.06506	0.406315	0.619687	2.14177
ENSMUSG00000022385	Gtse1	1.66952	1.3331	0.000984348	0.00721498	15.3052	protein_coding	0.93856	3.04818	0.628846	1.65886	2.14177
ENSMUSG00000134421	ENSMUSG00000134421	1.05992	1.00207	0.000996118	0.00729171	15.1769	lncRNA	1.0667	2.18976	0.547392	0.587359	2.13717
ENSMUSG00000006542	Prkag3	2.68243	2.85793	0.0010043	0.00733244	15.78	protein_coding	1.53759	10.0306	1.63735	8.55842	2.13475
ENSMUSG00000000782	Tcf7	-3.24459	2.79347	0.00103381	0.00748287	15.904	protein_coding	15.9611	1.69086	34.1121	0.784991	2.12593
ENSMUSG00000020159	Gabrp	1.40699	1.19236	0.0010423	0.00752811	15.0216	protein_coding	0.995825	2.65569	0.106209	1.43978	2.12331
ENSMUSG00000125155	ENSMUSG00000125155	-1.55762	0.319675	0.00105522	0.00759856	14.9796	lncRNA	1.87542	0.620477	0.819007	0.3991	2.11927
ENSMUSG00000023169	Slc38a1	-1.14378	4.01613	0.00105625	0.00760275	15.3859	protein_coding	24.7341	11.2082	21.1461	2.35542	2.11903
ENSMUSG00000078875	Gm14419	1.05044	0.652464	0.00106674	0.007652	14.9425	protein_coding	0.810586	1.66196	0.38276	0.41778	2.11623
ENSMUSG00000095648	Gm2004	1.05044	0.652464	0.00106674	0.007652	14.9425	protein_coding	0.810586	1.66196	0.38276	0.41778	2.11623
ENSMUSG00000076498	Trbc2	-3.35713	3.46058	0.00108679	0.0077594	15.8777	TR_C_gene	25.9559	2.53383	56.04	1.28944	2.11017
ENSMUSG00000032093	Cd3e	-3.43569	2.49258	0.00108904	0.00776887	15.6892	protein_coding	13.1548	1.21047	28.6003	0.648424	2.10964
ENSMUSG00000030742	Lat	-3.0556	1.68761	0.00115408	0.00812594	15.2448	protein_coding	7.01809	0.832569	14.3604	0.435434	2.09013
ENSMUSG00000038555	Reep2	1.23335	0.284158	0.00117402	0.00822157	14.6176	protein_coding	0.533595	1.26812	0.107418	0.528729	2.08505
ENSMUSG00000129026	ENSMUSG00000129026	-1.18899	0.875833	0.00120681	0.00839522	14.5248	lncRNA	2.62295	1.14851	1.12208	0.599849	2.07597
ENSMUSG00000108308	Gm45218	1.34541	0.934234	0.00121087	0.00840957	14.5135	lncRNA	0.85123	2.14078	0.40761	0.783619	2.07523
ENSMUSG00000003279	Dlgap1	-1.09372	0.415302	0.00131301	0.00894157	14.2426	protein_coding	1.7487	0.823496	0.555484	0.479871	2.04859
ENSMUSG00000023033	Scn8a	1.29294	1.4626	0.00133718	0.00904387	14.182	protein_coding	1.30542	3.23891	0.290125	1.62372	2.04365
ENSMUSG00000128086	ENSMUSG00000128086	1.0765	1.67656	0.00134165	0.00906314	14.1709	lncRNA	1.73848	3.66332	0.932539	1.03324	2.04272
ENSMUSG00000042641	Rgsl1	1.23582	0.661484	0.00136041	0.00917514	14.1248	protein_coding	0.748463	1.71924	0.512925	0.590403	2.03739
ENSMUSG00000025202	Scd3	-1.28867	0.188253	0.00137778	0.00926255	14.0827	protein_coding	1.5381	0.641731	0.454714	0.464921	2.03327
ENSMUSG00000024399	Ltb	-3.41281	2.75029	0.00138826	0.00932417	14.859	protein_coding	15.7601	1.47717	35.0499	0.427839	2.03039
ENSMUSG00000050921	P2ry10	-2.49196	1.33376	0.00139385	0.00934067	14.4343	protein_coding	4.9492	0.884486	9.31429	0.278487	2.02962
ENSMUSG00000115624	Gm49204	-1.15522	1.14618	0.00139753	0.00935041	14.0356	TEC	3.16327	1.41489	1.20227	0.715965	2.02917
ENSMUSG00000119262	Snord3b1	-1.66834	1.13888	0.00141219	0.00940359	14.1686	snoRNA	3.6223	1.15215	3.49235	0.678304	2.02671
ENSMUSG00002076650	Snord3b1	-1.66834	1.13888	0.00141219	0.00940359	14.1686	snoRNA	3.6223	1.15215	3.49235	0.678304	2.02671
ENSMUSG00000072596	Ear2	1.14626	4.26254	0.00142388	0.0094702	14.3406	protein_coding	10.6277	23.518	2.57025	10.984	2.02364
ENSMUSG00000029322	Plac8	-1.62939	5.51351	0.00148307	0.00978254	14.5631	protein_coding	80.9191	26.1824	70.3856	13.4964	2.00955
ENSMUSG00000045776	Lrtm1	-1.57276	2.49723	0.00148836	0.00981362	14.1444	protein_coding	9.62396	3.22688	3.49334	3.05294	2.00817
ENSMUSG00000033152	Podxl2	1.08368	2.3554	0.0014958	0.00984993	13.8568	protein_coding	2.83202	6.03633	1.56584	1.15124	2.00657
ENSMUSG00000039264	Gimap3	-2.60641	2.68676	0.00149643	0.00984993	14.4488	protein_coding	13.5798	2.2225	26.5959	0.753832	2.00657
ENSMUSG00000029368	Alb	-1.0666	6.0307	0.0015199	0.00995497	14.2491	protein_coding	98.5873	47.0092	49.7329	12.8607	2.00196
ENSMUSG00000001444	Tbx21	-1.13292	0.41081	0.00152046	0.00995497	13.7582	protein_coding	1.76531	0.802158	1.19312	0.232825	2.00196
ENSMUSG00000105742	Gm42748	-1.00024	1.02697	0.00154038	0.0100463	13.7156	TEC	2.73032	1.36731	0.923092	0.584152	1.998
ENSMUSG00000142959	ENSMUSG00000142959	1.00444	1.01289	0.0015508	0.0100946	13.6935	lncRNA	1.096	2.18672	0.480193	0.685032	1.99591
ENSMUSG00000085095	Gm15635	1.00631	2.15453	0.00156768	0.0101848	13.6582	lncRNA	2.56998	5.14807	1.38468	1.17845	1.99205
ENSMUSG00000039747	Orai2	-1.23567	2.34743	0.00160695	0.0103997	13.7448	protein_coding	7.80087	3.31595	7.66727	0.636713	1.98298
ENSMUSG00000026062	Slc9a2	-2.31942	0.270253	0.00162559	0.0104961	13.7468	protein_coding	2.1151	0.428381	1.28524	0.735799	1.97897
ENSMUSG00000028927	Padi2	-1.15278	2.99018	0.00163136	0.0105212	13.7588	protein_coding	12.0709	5.42028	9.64676	1.18739	1.97794
ENSMUSG00000072601	Ear1	1.11235	1.08181	0.00164805	0.0106009	13.4954	protein_coding	1.0784	2.35675	0.294618	1.08492	1.97466
ENSMUSG00000130042	ENSMUSG00000130042	1.47956	-0.192825	0.00165008	0.0106009	13.4915	lncRNA	0.30764	0.864226	0.19599	0.382481	1.97466
ENSMUSG00000002033	Cd3g	-3.25974	3.51743	0.00165048	0.0106009	14.347	protein_coding	26.7229	2.79939	58.5848	1.25895	1.97466
ENSMUSG00000027338	Prnd	1.34641	0.44902	0.00165649	0.0106296	13.4789	protein_coding	0.578241	1.4637	0.274359	0.633189	1.97348
ENSMUSG00000073000	Ppp1r36dn	1.4211	0.230002	0.00167274	0.0107141	13.4472	lncRNA	0.444347	1.24234	0.340671	0.503324	1.97004
ENSMUSG00000027581	Stmn3	1.37853	-0.147915	0.00167396	0.0107178	13.4449	protein_coding	0.334221	0.901849	0.2051	0.383719	1.96989
ENSMUSG00000098754	Prn	1.32927	0.414312	0.00171662	0.0109078	13.3635	protein_coding	0.564582	1.41996	0.252765	0.608476	1.96226
ENSMUSG00000024675	Ms4a4c	-2.53743	1.55439	0.00174236	0.0110215	13.7056	protein_coding	5.86818	1.00519	9.10453	0.287003	1.95776
ENSMUSG00000094796	Tcstv4	-1.44233	1.65604	0.00183553	0.0114769	13.2924	protein_coding	4.98399	1.83708	4.80724	0.509417	1.94018
ENSMUSG00000109559	Gm34280	-1.41483	0.489526	0.00184119	0.0115031	13.138	lncRNA	2.04914	0.76282	1.14472	0.590071	1.93919
ENSMUSG00000034833	Tespa1	-2.29707	2.10144	0.00187413	0.0116446	13.4891	protein_coding	8.44226	1.71457	15.8348	0.397233	1.93388
ENSMUSG00000034329	Brip1	1.01385	1.16294	0.00190865	0.0118154	13.0229	protein_coding	1.20466	2.46881	0.607062	0.747158	1.92755
ENSMUSG00000040247	Tbc1d10c	-2.42193	1.9538	0.00193685	0.0119416	13.3895	protein_coding	7.74666	1.44087	15.0456	0.47296	1.92294
ENSMUSG00000006764	Tph2	3.23225	0.62354	0.00195645	0.0120304	13.2012	protein_coding	0.200163	1.95735	0.140175	3.03084	1.91972
ENSMUSG00000129049	ENSMUSG00000129049	1.08378	0.563293	0.00197704	0.0121441	12.9108	lncRNA	0.729956	1.57559	0.271293	0.642564	1.91563
ENSMUSG00000121360	ENSMUSG00000121360	-1.8648	0.860132	0.00198171	0.0121513	13.0932	lncRNA	3.04291	0.830367	4.31532	0.417322	1.91538
ENSMUSG00000035042	Ccl5	-2.99308	5.08988	0.00201121	0.0122784	13.7307	protein_coding	77.98	9.76219	166.137	4.09084	1.91086
ENSMUSG00000043931	Gimap7	-2.18895	0.835482	0.00202078	0.0123234	13.0948	protein_coding	3.22183	0.69473	5.10128	0.441147	1.90927
ENSMUSG00000020000	Moxd1	1.3151	0.827287	0.00205705	0.0125021	12.785	protein_coding	0.787043	2.01133	0.312193	1.11759	1.90302
ENSMUSG00000026344	Lypd1	1.31332	0.30088	0.00207482	0.0125845	12.7577	protein_coding	0.523278	1.31235	0.349254	0.487584	1.90016
ENSMUSG00000031553	Adam3	1.45363	0.323704	0.00209954	0.0127023	12.7203	protein_coding	0.492043	1.33937	0.363856	0.527025	1.89612
ENSMUSG00000051951	Xkr4	1.37742	0.11897	0.00212567	0.0128189	12.6813	protein_coding	0.420684	1.11681	0.307211	0.403373	1.89215
ENSMUSG00000074141	Il4i1	-2.72505	2.04819	0.00212678	0.0128209	13.1636	protein_coding	8.71992	1.31721	18.4782	0.232811	1.89208
ENSMUSG00000032373	Car12	1.35941	0.957854	0.00214259	0.012894	12.6563	protein_coding	0.857878	2.2185	0.316177	1.20508	1.88961
ENSMUSG00000041538	H2-Ob	-2.96812	2.06921	0.00219576	0.0131191	13.1053	protein_coding	9.16567	1.16931	19.7106	0.425898	1.88209
ENSMUSG00000119648	Snord3b3	-1.61447	1.19963	0.0022123	0.0131758	12.7082	snoRNA	3.73727	1.23494	3.62073	0.752584	1.88022
ENSMUSG00002075453	Snord3b3	-1.61447	1.19963	0.0022123	0.0131758	12.7082	snoRNA	3.73727	1.23494	3.62073	0.752584	1.88022
ENSMUSG00000036913	Trim67	1.24687	3.01321	0.00225441	0.013365	12.7074	protein_coding	4.16453	9.87326	1.4084	4.7414	1.87403
ENSMUSG00000119761	Snord3b2	-1.66408	1.37421	0.00231119	0.0135961	12.5961	snoRNA	4.3187	1.377	4.26564	0.895972	1.86658
ENSMUSG00002075931	Snord3b2	-1.66408	1.37421	0.00231119	0.0135961	12.5961	snoRNA	4.3187	1.377	4.26564	0.895972	1.86658
ENSMUSG00000048794	Cfap100	1.14914	0.831697	0.00231331	0.0136021	12.4159	protein_coding	0.877552	1.95345	0.291507	0.851188	1.86639
ENSMUSG00000031448	Adprhl1	-1.26987	1.06077	0.00232872	0.0136658	12.4232	protein_coding	3.05354	1.27151	2.44251	0.614942	1.86437
ENSMUSG00000028037	Ifi44	-1.31211	2.38898	0.00235049	0.0137551	12.5581	protein_coding	8.21601	3.31343	8.13212	1.10931	1.86154
ENSMUSG00000055546	Timd4	-1.91538	2.30421	0.00243939	0.014162	12.5831	protein_coding	9.0591	2.38696	11.7822	1.14983	1.84888
ENSMUSG00000029755	Dlx5	1.0786	0.400982	0.00245085	0.0142058	12.2361	protein_coding	0.650631	1.38003	0.24266	0.577906	1.84753
ENSMUSG00000119851	Snord3b4	-1.63171	1.3671	0.00246406	0.0142393	12.3918	snoRNA	4.26051	1.38844	4.17573	0.890437	1.84651
ENSMUSG00002074955	Snord3b4	-1.63171	1.3671	0.00246406	0.0142393	12.3918	snoRNA	4.26051	1.38844	4.17573	0.890437	1.84651
ENSMUSG00000104291	A130071D04Rik	-2.0345	2.21528	0.00247096	0.0142664	12.552	TEC	8.69659	2.11899	14.9707	0.796882	1.84569
ENSMUSG00000022181	C6	1.30376	3.35111	0.00248425	0.0143284	12.4586	protein_coding	5.09635	12.667	1.73324	6.77423	1.8438
ENSMUSG00000001588	Acap1	-2.52092	1.23871	0.00249292	0.0143664	12.5062	protein_coding	4.63832	0.805373	9.28704	0.29547	1.84265
ENSMUSG00000031870	Pgr	-1.28432	5.11375	0.00253683	0.0145616	12.621	protein_coding	55.8019	22.8316	20.3692	12.4719	1.83679
ENSMUSG00000113424	Gm48161	-1.53656	0.24807	0.00256166	0.0146441	12.1208	lncRNA	1.74139	0.606054	0.861935	0.65828	1.83434
ENSMUSG00000111656	Gm47232	-1.03073	0.277041	0.00262399	0.0149243	12.0252	lncRNA	1.52342	0.741234	0.770702	0.290562	1.82611
ENSMUSG00000027368	Dusp2	-2.65842	1.52323	0.00276282	0.0155937	12.2266	protein_coding	5.86463	0.923035	12.3266	0.372266	1.80705
ENSMUSG00000043448	Gjc2	1.17475	0.0663175	0.00279183	0.0157246	11.835	protein_coding	0.448054	1.04528	0.32622	0.344033	1.80342
ENSMUSG00000028459	Cd72	-2.12344	2.97162	0.00279747	0.0157459	12.3048	protein_coding	15.2288	3.48685	27.4034	1.08897	1.80283
ENSMUSG00000110462	Gm35572	1.14303	0.797186	0.00282532	0.0158337	11.7986	lncRNA	0.854887	1.90425	0.423213	0.725168	1.80042
ENSMUSG00000070369	Itgad	3.61642	0.14726	0.00283606	0.0158885	11.9776	protein_coding	0.0916933	1.33775	0.0914545	1.39623	1.79892
ENSMUSG00000106946	Gm42856	-1.03966	0.562421	0.00296498	0.0164372	11.6518	TEC	1.93023	0.938874	0.899892	0.334073	1.78417
ENSMUSG00000061126	Cyp4f39	1.54672	1.87156	0.00296529	0.0164372	11.794	protein_coding	1.52254	4.51887	1.0772	3.02917	1.78417
ENSMUSG00000109297	Gm31522	1.43698	0.124742	0.00303688	0.0167457	11.5792	lncRNA	0.411266	1.13611	0.231619	0.583611	1.7761
ENSMUSG00000025479	Cyp2e1	-1.0004	7.08244	0.0031152	0.0170545	11.8153	protein_coding	200.123	100.036	76.5033	43.7298	1.76816
ENSMUSG00000037922	Bank1	-2.0102	3.06402	0.00312783	0.0171124	11.9374	protein_coding	15.8809	3.95009	28.3948	0.731993	1.76669
ENSMUSG00000052658	5830454E08Rik	-1.08596	0.204444	0.00313792	0.0171565	11.4803	lncRNA	1.46938	0.676326	0.467414	0.322021	1.76557
ENSMUSG00000079445	B3gnt7	-1.18327	0.972766	0.00318008	0.0173418	11.4401	protein_coding	2.75843	1.227	1.74544	0.519067	1.7609
ENSMUSG00000024910	Ctsw	-2.0045	1.13951	0.00318721	0.0173562	11.6562	protein_coding	3.89367	0.969358	6.56376	0.41355	1.76054
ENSMUSG00000030165	Klrd1	-2.08672	1.26083	0.00328346	0.0177273	11.58	protein_coding	4.34202	1.02807	7.47103	0.490044	1.75136
ENSMUSG00000008496	Pou2f2	-1.62555	3.52023	0.00328862	0.0177495	11.7425	protein_coding	20.0176	6.49456	29.9451	1.09305	1.75081
ENSMUSG00000011008	Mcoln2	-1.40763	1.40631	0.0033172	0.0178578	11.4253	protein_coding	4.12104	1.54379	4.92584	0.419616	1.74817
ENSMUSG00000026009	Icos	-2.27323	1.05767	0.00334585	0.0179546	11.5353	protein_coding	3.86474	0.799502	7.49017	0.275457	1.74583
ENSMUSG00000023078	Cxcl13	-3.0589	3.93682	0.00335219	0.0179672	11.9406	protein_coding	35.0787	4.204	60.1829	5.40234	1.74552
ENSMUSG00000091199	Gm2619	1.51901	0.816984	0.00337688	0.0180864	11.2945	lncRNA	0.684597	2.01501	0.586504	0.972253	1.74265
ENSMUSG00000045620	Cimap1c	-1.28471	2.70091	0.00344652	0.0183658	11.4078	protein_coding	10.2456	4.19285	2.24138	2.62245	1.73599
ENSMUSG00000139399	ENSMUSG00000139399	1.12577	0.182237	0.0034522	0.0183902	11.1941	lncRNA	0.520847	1.14167	0.237279	0.492679	1.73541
ENSMUSG00000050592	Fam78a	-2.11403	2.2858	0.00345877	0.0184077	11.5277	protein_coding	9.29258	2.15135	17.3924	0.74277	1.735
ENSMUSG00000046844	Vat1l	-1.02391	1.74965	0.00346591	0.0184224	11.1928	protein_coding	4.7792	2.33791	1.59253	1.04656	1.73465
ENSMUSG00000049744	Arhgap15	-1.44132	2.813	0.00355577	0.0187753	11.3628	protein_coding	11.5368	4.25563	15.658	0.963357	1.72641
ENSMUSG00000140848	ENSMUSG00000140848	1.29884	0.0638331	0.00358415	0.0188482	11.0825	lncRNA	0.423125	1.06689	0.234353	0.485945	1.72473
ENSMUSG00000035352	Ccl12	-1.01025	0.915178	0.0036968	0.0193377	10.9908	protein_coding	2.5117	1.25451	1.19452	0.552309	1.71359
ENSMUSG00000142272	ENSMUSG00000142272	1.00886	1.6461	0.00379636	0.0196924	10.9122	lncRNA	1.77012	3.55504	0.910491	0.881655	1.7057
ENSMUSG00000073902	Gvin3	-1.77422	1.34044	0.00379726	0.0196924	11.0977	transcribed_unprocessed_pseudogene	4.29202	1.27022	6.26888	0.658211	1.7057
ENSMUSG00000004612	Nkg7	-1.78303	2.23653	0.00384538	0.019894	11.1247	protein_coding	8.33492	2.41605	12.4735	1.31368	1.70128
ENSMUSG00000054892	Txk	-2.25037	1.16416	0.00392214	0.0201712	11.0612	protein_coding	4.16454	0.874009	7.85638	0.296755	1.69527
ENSMUSG00000058743	Kcnj14	1.12719	2.37893	0.00395222	0.020305	10.8818	protein_coding	2.84105	6.16082	1.78944	1.84174	1.6924
ENSMUSG00000022439	Parvg	-1.91381	1.4462	0.00399806	0.0205052	10.9684	protein_coding	4.80792	1.27536	8.45208	0.330861	1.68814
ENSMUSG00000022014	Epsti1	-2.10066	4.16077	0.00412031	0.0209405	11.2052	protein_coding	35.0699	8.18618	64.9459	1.89818	1.67901
ENSMUSG00000042379	Esm1	1.08342	0.603621	0.00417451	0.0211328	10.6338	protein_coding	0.742475	1.60616	0.256888	0.639176	1.67504
ENSMUSG00000032204	Aqp9	1.11137	0.216938	0.00422531	0.0213322	10.5985	protein_coding	0.558811	1.18669	0.368029	0.431326	1.67096
ENSMUSG00000026068	Il18rap	-1.23236	0.215166	0.00433956	0.0217586	10.5209	protein_coding	1.53106	0.646024	1.31433	0.27035	1.66237
ENSMUSG00000029449	Rhof	-2.1767	1.83696	0.00449603	0.022363	10.6873	protein_coding	6.78316	1.49841	13.2452	0.569971	1.65047
ENSMUSG00000052889	Prkcb	-1.12055	4.36982	0.00452408	0.022456	10.6985	protein_coding	31.444	14.4884	34.5342	1.34808	1.64867
ENSMUSG00002074891	Gm54641	1.46617	0.0751101	0.00456365	0.0225791	10.3751	misc_RNA	0.383605	1.10538	0.368617	0.434654	1.64629
ENSMUSG00000003882	Il7r	-2.64762	2.16983	0.0046043	0.0227001	10.7299	protein_coding	9.40114	1.51004	20.5656	0.429073	1.64397
ENSMUSG00000064294	Aox3	-1.04685	0.437895	0.00464661	0.0228885	10.3232	protein_coding	1.78517	0.842388	0.992592	0.314334	1.64038
ENSMUSG00000049404	Rarres1	1.34808	1.8403	0.00467153	0.0229729	10.3963	protein_coding	1.69043	4.32276	0.411762	3.53487	1.63878
ENSMUSG00000042254	Cilp	1.36753	2.18405	0.00467864	0.022988	10.4307	protein_coding	2.12291	5.54287	1.23269	3.22919	1.6385
ENSMUSG00000042351	Grap2	-2.65019	1.48555	0.00470368	0.0230884	10.5948	protein_coding	5.69139	0.905668	12.2646	0.540092	1.63661
ENSMUSG00000021950	Anxa8	2.79046	3.33942	0.00471009	0.0231064	10.731	protein_coding	2.04663	14.3043	0.709198	23.0025	1.63627
ENSMUSG00000043008	Klhl6	-1.34206	1.6298	0.00477506	0.0233366	10.3528	protein_coding	4.74694	1.87637	6.12758	0.254197	1.63196
ENSMUSG00000084796	Mir142hg	-2.25841	4.48401	0.00482071	0.023505	10.7477	lncRNA	45.4007	9.49054	90.447	2.19655	1.62884
ENSMUSG00000039720	Got1l1	1.41556	0.152446	0.0049467	0.0239456	10.1436	protein_coding	0.434998	1.167	0.199878	0.688035	1.62077
ENSMUSG00000034116	Vav1	-1.29126	1.82164	0.004988	0.024094	10.2332	protein_coding	5.39896	2.20376	6.60773	0.604403	1.61809
ENSMUSG00000031389	Arhgap4	-1.50066	2.30674	0.00516085	0.0247259	10.213	protein_coding	8.14719	2.88222	12.1988	0.593845	1.60685
ENSMUSG00000044678	Ly6k	-1.24342	1.77895	0.00517683	0.0247601	10.1113	protein_coding	5.15082	2.17392	3.90899	0.995301	1.60625
ENSMUSG00000023927	Satb1	-1.37356	4.55616	0.00523018	0.0249939	10.3519	protein_coding	38.6767	14.954	49.7864	3.89588	1.60217
ENSMUSG00000103883	Gm37010	-1.23296	0.815766	0.00524678	0.0250519	10.0036	TEC	2.49101	1.05291	2.42278	0.424636	1.60116
ENSMUSG00000123106	ENSMUSG00000123106	1.10445	0.086996	0.00529875	0.0252355	9.94779	lncRNA	0.497429	1.05144	0.273275	0.409019	1.59799
ENSMUSG00000025197	Cyp2c23	1.29099	0.78771	0.00534026	0.0253972	9.92567	protein_coding	0.772034	1.92443	0.388903	0.964837	1.59521
ENSMUSG00000020732	Rab37	-1.37718	0.611773	0.00536058	0.0254722	9.96009	protein_coding	2.21966	0.846598	2.46199	0.37646	1.59393
ENSMUSG00000120739	Gm57428	1.50058	-0.241596	0.00539291	0.0255753	9.89788	lncRNA	0.290279	0.823919	0.251202	0.394879	1.59218
ENSMUSG00000048534	Jaml	-1.42505	2.20358	0.00544822	0.0257648	10.0381	protein_coding	7.40787	2.76661	10.135	0.829862	1.58897
ENSMUSG00000099241	Gvin-ps2	-1.00122	0.249808	0.0055279	0.026061	9.82801	processed_pseudogene	1.46818	0.724014	0.497433	0.373352	1.58401
ENSMUSG00000030830	Itgal	-2.05953	3.16503	0.00563036	0.0264262	10.1527	protein_coding	17.2334	4.13061	32.5759	1.46791	1.57797
ENSMUSG00000143237	ENSMUSG00000143237	1.46975	-0.0840952	0.00568651	0.0266443	9.74831	lncRNA	0.333663	0.950834	0.0835794	0.598172	1.5744
ENSMUSG00000051124	Gimap9	-1.00769	2.61523	0.00572081	0.0267528	9.8398	protein_coding	8.77043	4.37318	8.68651	0.792549	1.57263
ENSMUSG00000078937	Cpt1b	-1.55569	3.15576	0.00572489	0.026757	10.0077	protein_coding	15.2773	5.20573	11.1949	4.64283	1.57256
ENSMUSG00000028716	Pdzk1ip1	-1.66909	3.62348	0.00587729	0.027212	9.99947	protein_coding	21.8407	6.91446	11.904	7.99031	1.56524
ENSMUSG00000031165	Was	-1.18585	2.43355	0.00594129	0.0274198	9.75703	protein_coding	8.16167	3.59008	9.68874	0.860598	1.56194
ENSMUSG00000042213	Zfand4	1.0302	0.0632605	0.00594339	0.0274198	9.62436	protein_coding	0.49428	1.02653	0.184133	0.487102	1.56194
ENSMUSG00000002266	Zim1	1.14701	2.53873	0.00598483	0.0275808	9.71712	protein_coding	3.12262	6.95278	2.12763	2.78103	1.55939
ENSMUSG00000053846	Lipg	-1.25097	0.633506	0.00600577	0.0276606	9.61813	protein_coding	2.1841	0.916303	2.32116	0.258295	1.55814
ENSMUSG00000024677	Ms4a6b	-1.35667	4.28264	0.00601119	0.0276661	9.92498	protein_coding	31.7812	12.419	39.1	2.84396	1.55805
ENSMUSG00000132676	ENSMUSG00000132676	1.13261	-0.0610503	0.00601761	0.0276661	9.58965	lncRNA	0.419294	0.924368	0.167651	0.419021	1.55805
ENSMUSG00000000861	Bcl11a	-1.91753	3.21714	0.00617449	0.028238	9.86228	protein_coding	17.3223	4.62397	30.3414	2.1316	1.54917
ENSMUSG00000041827	Oasl1	-1.21113	1.48302	0.00631082	0.0286897	9.52504	protein_coding	4.12797	1.77182	2.97867	1.03998	1.54227
ENSMUSG00000038086	Hspb2	1.00571	3.40762	0.00633829	0.0287961	9.59251	protein_coding	6.27575	12.6394	4.63342	4.67098	1.54067
ENSMUSG00000010142	Tnfrsf13b	-1.62418	2.11852	0.00634817	0.0288284	9.62589	protein_coding	7.34962	2.3852	11.953	0.60076	1.54018
ENSMUSG00000028751	Pla2g2e	1.16134	1.89932	0.00637383	0.0289176	9.47974	protein_coding	1.97126	4.39463	0.776451	2.55183	1.53884
ENSMUSG00000086213	A330040F15Rik	-1.36998	2.12747	0.00643943	0.0290778	9.54653	protein_coding	6.90137	2.68178	8.02818	1.08201	1.53644
ENSMUSG00000094686	Ccl21a	-3.18427	4.26051	0.00661921	0.0296902	9.81548	protein_coding	44.745	4.86544	100.034	5.04657	1.52739
ENSMUSG00000068227	Il2rb	-1.61696	3.15635	0.00666229	0.0298178	9.58675	protein_coding	15.4316	5.03642	23.0989	2.096	1.52552
ENSMUSG00000036931	Nfkbid	-1.62248	0.938759	0.00678065	0.0302689	9.3733	protein_coding	3.0479	0.985144	4.76751	0.377608	1.519
ENSMUSG00000051457	Spn	-1.7829	1.90152	0.00695052	0.0308388	9.3751	protein_coding	6.52984	1.89494	11.3704	0.84795	1.5109
ENSMUSG00000035711	Dok3	-1.34163	1.03275	0.00708375	0.0312977	9.20878	protein_coding	3.02359	1.20445	3.91038	0.403158	1.50449
ENSMUSG00000021451	Sema4d	-1.13495	3.59373	0.00722977	0.0317758	9.28293	protein_coding	18.3082	8.36285	21.202	1.54471	1.4979
ENSMUSG00000067279	Ppp1r3c	-1.10087	4.36398	0.00732529	0.0320782	9.29704	protein_coding	31.1736	14.5497	14.3797	11.3512	1.49379
ENSMUSG00000029204	Rhoh	-1.83812	2.37393	0.00745024	0.0325068	9.2312	protein_coding	9.3136	2.60717	17.094	0.699689	1.48803
ENSMUSG00000051504	Siglech	-1.27901	1.78785	0.00750429	0.0326748	9.08042	protein_coding	5.2388	2.16564	6.98984	0.467471	1.48579
ENSMUSG00000043243	Niban3	-1.08926	1.0177	0.00758115	0.0329382	8.96886	protein_coding	2.77877	1.31062	2.73716	0.43449	1.4823
ENSMUSG00000036006	Ripor2	-1.65035	2.79604	0.00758244	0.0329382	9.19176	protein_coding	12.044	3.85101	20.7114	0.673462	1.4823
ENSMUSG00000120115	Gm57206	-1.66773	1.15852	0.00760223	0.0329816	9.07765	lncRNA	3.64442	1.15871	5.84744	0.448575	1.48173
ENSMUSG00000022754	Tmem45a	1.24308	3.05066	0.00765628	0.0331305	9.08182	protein_coding	4.29273	10.1692	1.5187	8.07965	1.47977
ENSMUSG00000031710	Ucp1	-3.3978	3.84132	0.00782145	0.0336719	9.31655	protein_coding	34.394	3.20601	22.9335	9.60911	1.47273
ENSMUSG00000026594	Ralgps2	-1.36591	3.3297	0.00790014	0.0339064	9.06786	protein_coding	16.2868	6.35292	23.0307	1.74761	1.46972
ENSMUSG00000110580	D830024N08Rik	-1.01451	2.33206	0.00793348	0.0339888	8.91086	lncRNA	7.17777	3.55154	3.17561	2.2865	1.46866
ENSMUSG00000054204	Alkal2	1.14623	1.89711	0.00802243	0.0342651	8.85449	protein_coding	1.94668	4.35121	1.33441	1.70959	1.46515
ENSMUSG00000057751	Megf6	1.05071	0.355079	0.00807023	0.0344255	8.78383	protein_coding	0.611084	1.32354	0.335377	0.500887	1.46312
ENSMUSG00000022876	Samsn1	-1.95574	2.0243	0.00807911	0.0344371	8.98969	protein_coding	7.41342	1.91438	14.3683	0.434388	1.46297
ENSMUSG00000024521	Pmaip1	-1.35229	0.927761	0.00821965	0.0348946	8.80286	protein_coding	2.79312	1.10587	3.82945	0.297204	1.45724
ENSMUSG00000033220	Rac2	-1.64583	4.45098	0.008369	0.035448	9.03253	protein_coding	38.6843	12.3727	65.1448	2.5221	1.45041
ENSMUSG00000062785	Kcnc3	1.14101	0.991421	0.00837871	0.0354648	8.68286	protein_coding	0.998966	2.2281	0.473784	1.13675	1.4502
ENSMUSG00000037548	H2-DMb2	-2.09701	3.0211	0.0083793	0.0354648	8.99399	protein_coding	15.6752	3.67095	31.8525	1.04927	1.4502
ENSMUSG00000105485	Gm42447	-1.06944	0.00189598	0.00855275	0.0359725	8.62772	TEC	1.22067	0.581883	0.360156	0.307461	1.44403
ENSMUSG00000040061	Plcb2	-1.49017	1.26709	0.00865641	0.0362528	8.69991	protein_coding	3.78549	1.3437	5.44641	0.567126	1.44066
ENSMUSG00000040136	Abcc8	-1.0167	0.706755	0.00888231	0.0369884	8.52667	protein_coding	2.14549	1.05311	0.54348	0.73386	1.43193
ENSMUSG00000076617	Ighm	1.49329	8.3584	0.00904242	0.0374786	8.74506	IG_C_gene	150.737	424.618	151.908	165.486	1.42622
ENSMUSG00000044827	Tlr1	-1.85721	1.46083	0.00912749	0.0377029	8.61182	protein_coding	4.78691	1.31937	8.88532	0.409485	1.42363
ENSMUSG00000040270	Bach2	-1.07421	3.10855	0.00930219	0.0382441	8.54272	protein_coding	12.7468	6.07464	14.3238	1.45351	1.41744
ENSMUSG00000135716	ENSMUSG00000135716	-1.07087	-0.0201778	0.00932114	0.0383127	8.39845	lncRNA	1.21564	0.569589	0.525264	0.361654	1.41666
ENSMUSG00000039936	Pik3cd	-1.43031	4.10082	0.00943379	0.0386528	8.64753	protein_coding	28.5614	10.6161	43.8489	1.77793	1.41282
ENSMUSG00000000385	Tmprss2	-1.04034	4.5851	0.00971729	0.0395081	8.50861	protein_coding	35.6653	17.3652	25.2202	7.98938	1.40331
ENSMUSG00000017652	Cd40	-1.37335	1.24655	0.00972588	0.0395299	8.37233	protein_coding	3.60998	1.39588	4.91053	0.491955	1.40307
ENSMUSG00000040663	Clcf1	-1.25747	2.36732	0.00978532	0.0396485	8.39585	protein_coding	7.93636	3.3309	11.0723	0.625519	1.40177
ENSMUSG00000104214	Gm36638	-1.00262	0.0940846	0.0098559	0.0398576	8.25107	TEC	1.29186	0.636494	0.624623	0.325741	1.39949
ENSMUSG00000029254	Stap1	-1.78254	2.05861	0.0102036	0.0409678	8.33219	protein_coding	7.30649	2.13182	13.8246	0.406372	1.38756
ENSMUSG00000026413	Pkp1	1.47734	3.56118	0.0104862	0.0417534	8.30394	protein_coding	5.37673	15.0455	2.66142	13.5273	1.37931
ENSMUSG00000026094	Stk17b	-1.01699	4.35856	0.0105253	0.0418792	8.27633	protein_coding	30.1705	14.9436	34.2603	1.2548	1.378
ENSMUSG00000063286	Gvin-ps7	-1.0845	2.30503	0.0107096	0.0423821	8.1224	transcribed_unprocessed_pseudogene	7.18636	3.40716	8.03383	0.892367	1.37282
ENSMUSG00000056888	Glipr1	-1.39911	1.72526	0.0107499	0.0424984	8.13199	protein_coding	5.18469	1.96565	7.98037	0.437604	1.37163
ENSMUSG00000026012	Cd28	-1.79047	2.07898	0.0108764	0.0428388	8.16352	protein_coding	7.42699	2.16287	13.5435	0.737434	1.36816
ENSMUSG00000090125	Pou3f1	2.82783	2.08336	0.0110049	0.043215	8.19159	protein_coding	0.825916	5.89075	0.617177	9.34242	1.36437
ENSMUSG00000103227	Gm37733	-1.04731	0.402516	0.0111485	0.0435953	7.92902	TEC	1.68638	0.822252	0.780493	0.493619	1.36056
ENSMUSG00000006777	Krt23	1.98661	1.94796	0.0112337	0.0438367	8.05872	protein_coding	1.25044	5.02085	0.45116	6.46181	1.35816
ENSMUSG00000070691	Runx3	-1.89677	2.27616	0.0113468	0.0441753	8.08132	protein_coding	8.79189	2.36943	17.1038	0.872254	1.35482
ENSMUSG00000026395	Ptprc	-1.50264	5.0086	0.0114906	0.0445907	8.15162	protein_coding	54.9807	19.4359	88.9028	4.32377	1.35076
ENSMUSG00000055632	Hmcn2	1.1085	1.65076	0.0115688	0.0447392	7.86732	protein_coding	1.66258	3.58621	0.61284	2.4032	1.34931
ENSMUSG00000026875	Traf1	-1.35993	2.55133	0.0117983	0.0454283	7.9202	protein_coding	9.34451	3.63764	14.0437	1.07069	1.34267
ENSMUSG00000025064	Col17a1	1.65677	4.05985	0.0120297	0.046087	7.98624	protein_coding	6.86765	21.7766	2.85878	22.232	1.33642
ENSMUSG00000032578	Cish	-1.08837	5.10616	0.0120988	0.0462355	7.94793	protein_coding	52.1213	24.4956	41.5857	11.2803	1.33502
ENSMUSG00000065987	Cd209b	-1.07927	4.11231	0.0124693	0.0473474	7.82781	protein_coding	25.9129	12.2895	27.3542	3.70805	1.3247
ENSMUSG00000022696	Sidt1	-1.22214	2.22963	0.0126328	0.0477658	7.71147	protein_coding	7.11672	3.06563	7.2936	1.53785	1.32088
ENSMUSG00000067006	Serpinb5	1.13037	3.86489	0.0127028	0.0479552	7.75422	protein_coding	8.08045	17.8096	3.23681	10.9988	1.31916
ENSMUSG00000030798	Cd37	-1.45723	4.31877	0.012853	0.0483424	7.81741	protein_coding	33.5332	12.2239	53.9961	2.64746	1.31567
ENSMUSG00000030707	Coro1a	-1.44022	5.77425	0.0129851	0.048693	7.82256	protein_coding	92.1668	33.9862	147.3	6.41522	1.31253
ENSMUSG00000039158	Akna	-1.30785	3.29321	0.0130798	0.0489168	7.69413	protein_coding	15.613	6.31176	23.4968	1.09934	1.31054
ENSMUSG00000021298	Gpr132	-1.58728	2.08587	0.0131136	0.0489998	7.64876	protein_coding	7.10453	2.36812	12.368	0.740718	1.30981
ENSMUSG00000064109	Hcst	-1.4889	2.18291	0.0134754	0.0499519	7.57014	protein_coding	7.41587	2.64973	12.5507	0.674985	1.30145
# Note: omitted 15991 gene(s) outside of your thresholds
