# Supplementary material for: Investigation of an ALDH1A1-Specific Inhibitor, FSI-TN42, as a Treatment for Obesity in Female Mice
Source: Nutrients. 2026 Jun 27;18(13):2100. doi: 10.3390/nu18132100 (PMC13362916; doi:10.3390/nu18132100)
Supplement: Supplementary file 1 [file nutrients-18-02100-s001.zip › Supplementary Table S3. Differentially expressed genes HFD vs N42.xlsx]

## Sheet: Sheet 1 - selected_genes_dge (1
HFD vs N42
EnsemblID	gene_name	logFC	logCPM	PValue	FDR	F	gene_biotype	GroupA_AvgCPM	GroupB_AvgCPM	GroupA_stdv	GroupB_stdv	log10FDR
ENSMUSG00000020173	Cobl	1.06018	3.2726	7.30539e-06	0.0162403	32.7199	protein_coding	6.13325	12.8369	1.24808	5.20193	1.78941
ENSMUSG00000100627	A830008E24Rik	1.3825	3.60174	1.09362e-05	0.0162403	31.3782	lncRNA	6.61659	17.2142	2.89432	7.30518	1.78941
ENSMUSG00000068876	Cgn	1.07706	2.55664	2.75686e-05	0.0180133	26.772	protein_coding	3.64036	7.73655	1.24377	2.92154	1.74441
ENSMUSG00000028841	Cnksr1	1.03722	1.70936	4.24939e-05	0.0210345	25.0223	protein_coding	1.99635	4.14571	0.659159	1.44904	1.67707
ENSMUSG00000031629	Cenpu	-1.07918	1.1391	5.08311e-05	0.021523	24.3168	protein_coding	2.73124	1.28993	0.758905	0.555303	1.6671
ENSMUSG00000043639	Rbm20	1.29071	1.79527	6.63238e-05	0.0228496	23.3003	protein_coding	1.90175	4.63606	0.591003	2.53364	1.64112
ENSMUSG00000039628	Hs3st6	1.32369	2.36196	7.50377e-05	0.0228496	22.9458	protein_coding	2.81135	7.08253	1.20349	3.69122	1.64112
ENSMUSG00000004552	Ctse	1.39196	1.87732	8.58323e-05	0.0228496	22.4055	protein_coding	1.92598	5.03684	1.07118	2.15152	1.64112
ENSMUSG00000102037	Bcl2a1a	-1.58788	1.83835	9.66934e-05	0.0228496	22.0282	protein_coding	5.18904	1.68686	5.23467	0.460344	1.64112
ENSMUSG00000048922	Cdca2	-1.19733	0.863452	9.77352e-05	0.0228496	21.8331	protein_coding	2.28066	0.986756	1.17088	0.320111	1.64112
ENSMUSG00000120140	Gm57204	-1.41005	1.17103	0.000100147	0.0228496	21.7532	lncRNA	3.05385	1.12726	2.25037	0.44805	1.64112
ENSMUSG00000099974	Bcl2a1d	-1.546	2.75835	0.000103463	0.0228496	21.9772	protein_coding	9.93527	3.3568	9.73819	0.785735	1.64112
ENSMUSG00000017300	Tnnc2	6.87824	7.1138	0.000103844	0.0228496	22.6747	protein_coding	2.30023	274.396	1.16611	722.495	1.64112
ENSMUSG00000061723	Tnnt3	7.36129	7.26088	0.000106227	0.0228496	22.5842	protein_coding	1.82354	304.617	1.12563	816.945	1.64112
ENSMUSG00000061126	Cyp4f39	1.28981	1.80953	0.000120958	0.0242003	21.0991	protein_coding	1.92256	4.72697	0.509035	3.14617	1.61618
ENSMUSG00000030730	Atp2a1	7.66749	7.07351	0.000121483	0.0242003	22.0526	protein_coding	1.29766	267.772	0.725362	717.011	1.61618
ENSMUSG00000000320	Alox12	1.07458	0.705933	0.000130328	0.0242508	20.7837	protein_coding	0.921403	1.95884	0.378646	0.715387	1.61527
ENSMUSG00000042254	Cilp	-1.33899	3.38115	0.00013996	0.0242508	20.9037	protein_coding	14.633	5.8008	6.13038	3.35516	1.61527
ENSMUSG00000038147	Cd84	-1.03097	3.88978	0.000144221	0.0242508	20.7265	protein_coding	19.7502	9.6074	13.2788	1.82376	1.61527
ENSMUSG00000030672	Mylpf	6.68248	7.19417	0.000156154	0.0242508	21.0767	protein_coding	2.79532	289.784	2.04756	732.149	1.61527
ENSMUSG00000032356	Rasgrf1	1.40833	2.39792	0.000157753	0.0242508	20.2998	protein_coding	2.78728	7.33485	1.75461	3.40755	1.61527
ENSMUSG00000057003	Myh4	7.79635	7.7118	0.000162609	0.0242508	20.9214	protein_coding	1.84597	417.121	1.00679	1194.41	1.61527
ENSMUSG00000051076	Vtcn1	1.04467	1.27508	0.000164169	0.0242508	19.9608	protein_coding	1.4458	2.98615	0.682969	0.955733	1.61527
ENSMUSG00000040751	Lat2	-1.08013	2.57399	0.000172196	0.0242508	19.8711	protein_coding	7.89582	3.70346	5.11003	1.10292	1.61527
ENSMUSG00000035385	Ccl2	-1.1884	3.6984	0.000174705	0.024289	20.0846	protein_coding	17.7365	7.78314	8.56519	3.23715	1.61459
ENSMUSG00000039131	Gipc2	1.1187	3.86942	0.000181069	0.024289	19.936	protein_coding	9.11109	19.7314	4.17819	7.10537	1.61459
ENSMUSG00000116581	Gm46565	-1.09655	0.632301	0.000182644	0.024289	19.5862	lncRNA	1.8418	0.856164	0.712193	0.326685	1.61459
ENSMUSG00000031097	Tnni2	6.60471	6.89981	0.000183905	0.024289	20.4535	protein_coding	2.41885	236.104	1.0047	616.877	1.61459
ENSMUSG00000030399	Ckm	5.75012	7.13623	0.000184392	0.024289	20.4436	protein_coding	5.11952	275.916	1.45152	740.279	1.61459
ENSMUSG00000031997	Trpc6	1.11797	1.8273	0.000207126	0.0260262	19.1489	protein_coding	2.11227	4.57569	0.762656	2.31777	1.58459
ENSMUSG00000000385	Tmprss2	1.12747	3.75074	0.000211121	0.0263062	19.3845	protein_coding	8.33304	18.2077	4.07347	8.42003	1.57994
ENSMUSG00000009185	Ccl8	-1.09968	5.22437	0.000233007	0.0270396	19.1314	protein_coding	50.738	23.6718	29.6161	7.4874	1.568
ENSMUSG00000056328	Myh1	4.67938	4.25891	0.000239787	0.027391	19.4638	protein_coding	1.42261	36.829	0.93779	60.5023	1.56239
ENSMUSG00000020120	Plek	-1.04604	3.1584	0.000285934	0.0291921	18.2233	protein_coding	11.8737	5.71049	8.92283	1.15811	1.53474
ENSMUSG00000089929	Bcl2a1b	-1.54884	2.83703	0.000309193	0.0297626	18.0824	protein_coding	10.5204	3.53968	11.0738	1.22697	1.52633
ENSMUSG00000029838	Ptn	1.20883	6.70393	0.00038113	0.0322578	17.4807	protein_coding	62.8782	145.22	27.2108	75.4257	1.49136
ENSMUSG00000026950	Neb	4.99454	5.26528	0.000393145	0.0327654	17.6868	protein_coding	2.30041	74.3088	1.35182	189.712	1.48458
ENSMUSG00000020475	Pgam2	4.31848	4.36294	0.000444957	0.0340712	17.2553	protein_coding	1.94128	38.8849	0.501452	95.9928	1.46761
ENSMUSG00000032648	Pygm	4.55218	4.96896	0.00048832	0.0352173	16.9346	protein_coding	2.523	59.7923	0.62721	157.853	1.45324
ENSMUSG00000003283	Hck	-1.20465	1.47296	0.000492128	0.0352173	16.2912	protein_coding	3.6784	1.57258	3.17153	0.422959	1.45324
ENSMUSG00000030792	Dkkl1	1.35749	3.31556	0.000493002	0.0352173	16.5408	protein_coding	5.48276	14.0264	3.58313	6.91988	1.45324
ENSMUSG00000035352	Ccl12	-1.15855	1.21367	0.000507512	0.0356672	16.1694	protein_coding	2.93088	1.31396	1.5273	0.576594	1.44773
ENSMUSG00000041476	Smpx	3.28739	2.54715	0.000535845	0.0364289	16.4975	protein_coding	1.04932	10.3482	0.380862	19.0621	1.43855
ENSMUSG00000029082	Bst1	-1.3992	1.25292	0.000538614	0.0364289	16.0368	protein_coding	3.25827	1.20727	3.20897	0.267047	1.43855
ENSMUSG00000043782	Bicdl2	1.21729	1.10298	0.00054163	0.0364289	15.9704	protein_coding	1.1697	2.75435	0.36059	1.68699	1.43855
ENSMUSG00000005716	Pvalb	6.52508	7.56076	0.000542802	0.0364289	16.5734	protein_coding	3.99939	373.294	4.35806	1035.82	1.43855
ENSMUSG00000005233	Spc25	-1.0607	2.4955	0.000570138	0.0371044	15.8709	protein_coding	7.3398	3.54003	3.57349	1.6608	1.43057
ENSMUSG00000016349	Eef1a2	4.0265	3.04042	0.000580722	0.0374944	16.3051	protein_coding	0.91999	15.1975	0.395912	35.9856	1.42603
ENSMUSG00000030047	Arhgap25	-1.12458	2.75672	0.000605508	0.0378391	15.748	protein_coding	9.12931	4.13792	8.2508	0.696719	1.42206
ENSMUSG00000000792	Slc5a5	1.83074	4.57598	0.000617314	0.0378391	16.0368	protein_coding	10.4507	36.8102	11.1078	20.1609	1.42206
ENSMUSG00000035186	Ubd	-1.83955	5.27395	0.000669853	0.0400807	15.7802	protein_coding	60.1179	16.8334	57.6383	12.2619	1.39706
ENSMUSG00000051747	Ttn	3.89359	7.18233	0.00069316	0.0405081	15.7528	protein_coding	18.3898	271.814	10.5916	626.628	1.39246
ENSMUSG00000024598	Fbn2	-1.42742	2.44965	0.00069988	0.0405081	15.3453	protein_coding	7.65661	2.85469	5.96145	1.27549	1.39246
ENSMUSG00000094796	Tcstv4	-1.23002	1.77293	0.000701138	0.0405081	15.2048	protein_coding	4.56958	1.92564	3.52127	0.536257	1.39246
ENSMUSG00000020532	Acaca	1.0877	6.44251	0.000701793	0.0405081	15.4587	protein_coding	55.5462	117.968	9.81019	91.6919	1.39246
ENSMUSG00000049134	Nrap	3.38054	2.5733	0.000714318	0.0408629	15.5562	protein_coding	1.02104	10.5606	0.59785	20.7878	1.38867
ENSMUSG00000037709	Fam13a	1.17019	6.96757	0.000724052	0.0408629	15.3606	protein_coding	76.8728	173.002	34.2589	89.5927	1.38867
ENSMUSG00000066392	Nrxn3	1.96231	3.34039	0.000728987	0.0408629	15.4041	protein_coding	4.09973	15.7191	4.16896	9.93759	1.38867
ENSMUSG00000034028	Cd226	-1.01484	1.78085	0.000730631	0.0408629	15.0247	protein_coding	4.39183	2.1486	2.84065	0.753668	1.38867
ENSMUSG00000038132	Rbm24	2.32955	1.75623	0.000732955	0.0408629	15.2559	protein_coding	1.03395	5.34778	0.49566	8.79311	1.38867
ENSMUSG00000030137	Tuba8	1.51012	2.54856	0.000739994	0.041115	15.1992	protein_coding	2.93598	8.40669	0.77933	9.72718	1.386
ENSMUSG00000044217	Aqp5	1.02032	5.00905	0.000759456	0.0414961	15.1647	protein_coding	21.1204	42.8643	8.23127	18.6666	1.38199
ENSMUSG00000024386	Proc	1.09244	0.322225	0.000861098	0.0446541	14.5199	protein_coding	0.675544	1.43575	0.393769	0.469608	1.35014
ENSMUSG00000108956	Gm45179	1.175	0.611799	0.000873662	0.0451134	14.4758	TEC	0.801203	1.83121	0.392213	1.07131	1.34569
ENSMUSG00000061462	Obscn	3.54102	2.46657	0.000926691	0.045918	14.7216	protein_coding	0.842537	9.88402	0.334301	23.566	1.33802
ENSMUSG00000070419	Cyp3a57	1.8959	1.51151	0.000988303	0.045918	14.2721	protein_coding	1.12891	4.1441	0.854835	2.71161	1.33802
ENSMUSG00000038665	Dgki	1.29988	0.588264	0.000991196	0.045918	14.1018	protein_coding	0.762762	1.84862	0.484586	0.99292	1.33802
ENSMUSG00000007877	Tcap	3.22423	4.32145	0.000995168	0.045918	14.5753	protein_coding	3.8381	35.8262	1.14462	77.0875	1.33802
ENSMUSG00000038020	Rapgefl1	1.53539	1.23907	0.00100335	0.045918	14.1563	protein_coding	1.10442	3.27042	0.631685	3.0187	1.33802
ENSMUSG00000034607	Pof1b	1.50135	2.26234	0.00100434	0.045918	14.2185	protein_coding	2.41281	6.88677	1.26251	6.53916	1.33802
ENSMUSG00000025574	Tk1	-1.01979	1.66459	0.00101879	0.046135	14.0158	protein_coding	3.98021	1.97494	1.91721	0.848844	1.33597
ENSMUSG00000060600	Eno3	3.28832	5.22073	0.0010224	0.046135	14.4891	protein_coding	6.97859	67.2988	4.04393	158.631	1.33597
ENSMUSG00000061816	Myl1	2.06014	7.3214	0.00106316	0.0474502	14.3188	protein_coding	61.7705	257.749	6.99464	476.392	1.32376
ENSMUSG00000031165	Was	-1.20417	2.67599	0.00108679	0.0482212	13.9673	protein_coding	8.78343	3.76236	9.33847	0.904217	1.31676
ENSMUSG00000002055	Spag5	-1.23624	0.574923	0.00110164	0.0483333	13.7777	protein_coding	1.81826	0.777609	1.20853	0.456285	1.31575
ENSMUSG00000067616	Klk11	1.69043	0.722242	0.0011116	0.0484214	13.8421	protein_coding	0.673077	2.25032	0.650636	1.97003	1.31496
ENSMUSG00000044827	Tlr1	-1.94371	1.80813	0.00113537	0.0490643	13.8865	protein_coding	5.49934	1.38268	9.98044	0.429571	1.30923
ENSMUSG00000031506	Ptpn7	-1.26341	2.40897	0.00115683	0.0495977	13.7667	protein_coding	7.37132	3.01238	8.40078	0.795501	1.30454
ENSMUSG00000031972	Acta1	4.5271	9.64755	0.00118471	0.0497868	14.0227	protein_coding	66.5905	1537.2	54.9963	3955.54	1.30289
# Note: omitted 16256 gene(s) outside of your thresholds
