# Supplementary material for: Investigation of an ALDH1A1-Specific Inhibitor, FSI-TN42, as a Treatment for Obesity in Female Mice
Source: Nutrients. 2026 Jun 27;18(13):2100. doi: 10.3390/nu18132100 (PMC13362916; doi:10.3390/nu18132100)
Supplement: Supplementary file 1 [file nutrients-18-02100-s001.zip › Supplementary Table S4. Top 30 variable genes.xlsx]

## Sheet: Sheet 1 - gene-expression-raw-Z
Top 30 variable genes
gene_id	gene_name	Control 1	Control 2	Control 3	Control 4	Control 5	Control 6	HFD1	HFD2	HFD3	HFD4	HFD5	HFD6	HFD7	HFD8	HFD9	HFD10	HFD11	N42-1	N42-2	N42-3	N42-4	N42-5	N42-6	N42-7	N42-8	N42-9	N42-10	N42-11
ENSMUSG00000005716	Pvalb	0.458843	85.8564	0.382084	9.93532	1566.61	0.737803	7.3718	3.87793	3.57866	0.866936	15.1221	2.11321	1.21711	2.1457	0.830114	4.41336	1.83086	1.16433	0.813275	77.8441	0.87145	3138.86	0.40204	0.368207	549.203	0.80673	6.62526	12.429
ENSMUSG00000030730	Atp2a1	0.802976	69.3313	1.14625	13.3865	1605.29	1.1067	0.781857	0.872533	1.36831	0.77061	2.75756	0.939204	1.21711	2.1457	0.55341	1.93084	0.86725	0.537385	1.04564	87.9587	0.87145	2173.6	1.0051	0.460259	435.417	0.80673	7.01498	17.4749
ENSMUSG00000068697	Myoz1	0	7.75477	0.191042	1.88248	187.877	0	0.111694	0	0.105255	0.385305	0.266861	0.234801	0.135234	0.42914	0.0922349	0.73556	0	0.179128	0	9.98658	0.290483	283.278	0.10051	0	54.7065	0.179273	0.974303	2.23084
ENSMUSG00000028976	Slc2a5	26.957	43.9437	53.4917	31.8976	22.3384	26.7454	0.111694	0	0.105255	0.385305	0.0889536	0.117401	0	0	0.18447	0.18389	0.192722	0.0895641	0	0.512132	0.193656	0.0960263	0.10051	3.86617	0.0971697	0.0896367	0	0.743614
ENSMUSG00000061723	Tnnt3	0.802976	75.1936	0.859689	17.8836	1666.5	1.1067	1.67541	0.872533	2.42086	1.05959	4.00291	1.58491	1.08188	2.03841	0.922349	3.40196	0.86725	1.70172	1.62655	130.338	1.7429	2482.52	1.70867	1.19667	446.786	1.07564	11.0583	20.4494
ENSMUSG00000025129	Ppp1r27	0.114711	4.98521	0	0.941241	119.301	0	0.111694	0	0.105255	0.0963262	0.0889536	0	0	0.21457	0	0	0	0	0.232364	2.56066	0	49.3575	0	0	32.066	0	0.779443	0.531153
ENSMUSG00000057003	Myh4	0.802976	82.7637	1.38505	2.96282	1561.24	1.15282	1.11694	1.06643	1.21043	1.44489	3.91396	2.46541	1.5552	1.50199	1.79858	3.21807	0.963611	0.806077	2.32364	32.7227	1.83973	3616.92	1.84235	1.01257	552.49	0.986004	8.91487	3.26659
ENSMUSG00000030672	Mylpf	1.60595	104.135	2.2925	25.0998	1677.43	1.38338	1.11694	2.03591	1.68408	1.54122	7.20524	1.52621	4.73321	2.46755	2.67481	4.78114	0.86725	2.05998	1.85891	168.876	2.03338	2219.12	2.71377	1.10462	530.012	1.43419	9.15845	25.7078
ENSMUSG00000027912	Lce1m	0.114711	0	0	0	0.0975476	0.0922254	0	0.193896	0	0	0	0.234801	0	0	0	0.0919449	0	0	0	148.134	0.193656	0	0	0	0.0971697	0	0	547.937
ENSMUSG00000031710	Ucp1	33.3808	0.184637	24.8355	27.296	66.4299	38.458	0.111694	0.193896	0	0.0963262	0.533721	0.352202	0.405703	0.321855	0.18447	0.18389	0.0963611	0.0895641	0	0.128033	0.387311	0.0960263	0.904589	31.8499	0.0971697	0.896367	0.0974303	0.531153
ENSMUSG00000006457	Actn3	0.458843	14.6787	0.286563	1.7779	295.399	0.368902	0.223388	0.872533	0.315764	0	0.355814	0.704403	1.21711	0.858279	0.737879	1.10334	0.481806	0.179128	0.58091	11.523	0.290483	702.433	0.10051	0.460259	82.8857	0.53782	3.02034	2.23084
ENSMUSG00000067594	Krt77	0.458843	0.184637	0	0.313747	0.39019	0.0922254	0.558469	0.193896	0.131568	0.0963262	0.266861	0.469602	0.270469	0.536425	0.18447	0.0919449	0.0963611	0.179128	0.116182	464.632	0.0968278	0.216059	0.10051	0.368207	0.194339	1.16528	0.584582	1474.96
ENSMUSG00000017300	Tnnc2	0.802976	73.9473	1.24177	17.6744	1341.13	1.47561	1.56371	2.13286	2.73662	0.866936	4.89245	2.58281	1.89328	2.03841	2.85928	2.85029	0.86725	2.41823	2.78837	99.8658	3.09849	2190.46	3.0153	2.02514	465.54	2.15128	10.0353	16.1471
ENSMUSG00000031097	Tnni2	1.83537	69.516	4.39396	17.0469	1327.33	2.30563	2.23388	1.64812	2.3156	1.34857	4.62559	2.11321	3.5161	1.71656	2.02917	2.94224	2.02358	1.43303	1.51037	115.23	1.16193	1872.47	1.60816	0.828466	388.873	0.896367	7.11241	17.2094
ENSMUSG00000076612	Ighg2c	0	0.0923187	16.7162	0.313747	0	6.82468	0.111694	0	0.105255	7.60977	0	0	32.321	0	0	0.0919449	0.192722	0	0.232364	0	3.77628	2.40066	0	0	0.583018	0.0896367	14.4684	0
ENSMUSG00000024471	Myot	0.114711	3.41579	0.095521	1.56874	96.2795	0	0	0.193896	0.21051	0.0963262	0.0889536	0.234801	0.270469	0.21457	0.461175	0.0919449	0	0.179128	0	6.14559	0.0968278	57.4238	0.30153	0.0920518	30.7056	0	1.26659	1.16854
ENSMUSG00000022491	Glycam1	0.114711	0	493.939	0.209165	0.292643	0.184451	0.223388	0.290844	0.315764	0.0963262	0.177907	0.352202	517.542	0	0.0922349	0.36778	0.192722	0.268692	0.232364	0.0320083	0.193656	0.384105	0.804079	0.115065	0.194339	0.358547	0.194861	0.637384
ENSMUSG00000027470	Mylk2	0	2.21565	0	0.418329	29.3618	0	0	0	0	0	0	0.234801	0	0.321855	0	0.459725	0	0	0.116182	2.94476	0	62.8973	0	0.184104	10.6887	0.179273	0.194861	0.318692
ENSMUSG00000020061	Mybpc1	0	7.75477	0.382084	3.45122	181.243	0.368902	0.223388	0.0969482	0.421019	0.0963262	0.355814	0.117401	0.676172	0.42914	0.18447	0.36778	0.0963611	0.179128	0.464728	20.6133	0.0968278	52.7185	0.20102	0.276155	47.2245	0.179273	1.36402	2.97446
ENSMUSG00000029811	Aoc1	20.3038	0.184637	3.43875	0.941241	13.6567	14.1105	26.2481	0.387793	2.1051	0.385305	0.266861	0.352202	2.56945	0.321855	0	0	0.192722	21.585	0.464728	1.02426	6.00332	1.72847	0.30153	1.38078	9.52263	57.0986	27.6702	41.3237
ENSMUSG00000070385	Ampd1	0	3.04652	0.668647	0.209165	41.8479	0.0922254	0.111694	0	0.105255	0.0963262	0.444768	0.352202	0.676172	0	0.0922349	0	0	0.0895641	0.116182	1.79246	0	73.1721	0	0	10.9802	0	0.487152	0.318692
ENSMUSG00000044951	Mylk4	0.114711	0.923187	0	0.418329	46.0425	0	0	0.193896	0.736783	0	0.177907	0.587003	0.135234	0.321855	0.0922349	0.0919449	0	0	0.116182	3.20083	0	111.295	0.20102	0.0920518	13.9924	0.358547	0.194861	0.637384
ENSMUSG00000026989	Dapl1	0	0	24.8355	0.313747	0.292643	0.0922254	0.223388	0.678637	0	0.192652	0.177907	0.234801	21.908	0.21457	0	0.0919449	0	0.358257	0.464728	22.1497	0.193656	0	0.703569	0	0	0.26891	1.16916	40.6863
ENSMUSG00000087090	Nctc1	0	1.93869	0	0.313747	28.4351	0	0	0	0.21051	0	0.177907	0	0	0	0.0922349	0.0919449	0	0	0	2.17656	0.0968278	33.0331	0	0	9.52263	0	0	0.637384
ENSMUSG00000056328	Myh1	0.688265	17.4713	0.573126	17.8135	583.607	0.461127	1.28448	1.16338	1.26306	0.577957	2.35727	2.17191	0.946641	3.62945	1.13726	0.275835	0.915431	1.07477	1.45228	178.02	1.06511	105.625	1.49056	0.368207	75.9867	0.851549	3.7345	24.8133
ENSMUSG00000033196	Myh2	0.458843	7.29318	0.334323	2.43991	336.62	0.0922254	0.390929	0.0969482	0.684156	0.0963262	0.934013	0.763104	0.202852	0.947326	0.7222	0.36778	0.529986	0.895641	0.406637	11.2131	0.193656	26.7155	0.585973	0.0920518	80.6469	0.179273	2.14347	3.26659
ENSMUSG00000043165	Loricrin	0.229422	0.369275	0.095521	0.104582	0.0975476	0.368902	0.335082	0.193896	0.105255	0.288979	0.266861	0.704403	0.270469	0.321855	0.36894	0.275835	0.0963611	0	0.464728	120.863	0.290483	0.288079	0.20102	0.460259	0	0.0896367	0.0974303	475.807
ENSMUSG00000031972	Acta1	9.97984	456.685	6.39991	158.233	8870.59	8.25417	47.3582	27.8241	37.6812	72.8226	56.7524	51.6562	15.1124	27.2504	57.1395	151.464	176.534	20.6893	59.311	693.555	30.7593	12019.1	16.1147	19.8141	2585.44	28.4597	100.938	123.387
ENSMUSG00000059898	Dsc3	0	0	12.7043	0	0.0975476	0	0.335082	0.0969482	0.21051	0.481631	0.0889536	0.234801	18.5271	0.321855	0.922349	0.0919449	0	0.0895641	0.116182	20.6133	0.0968278	0.0960263	0.10051	0.0920518	0.0971697	0	0.292291	42.2798
ENSMUSG00000020722	Cacng1	0	0.923187	0.095521	0.313747	32.3858	0.0922254	0.111694	0	0.421019	0.192652	0.622675	0	0	0	0.18447	0.643615	0.0963611	0.179128	0	1.79246	0	51.2781	0.20102	0	8.06508	0	0	0.106231
